# Supplementary material for: Linking diet switching to reproductive performance across populations of two critically endangered mammalian herbivores
Source: Commun Biol. 2024 Mar 15;7:333. doi: 10.1038/s42003-024-05983-3 (PMC10943211; doi:10.1038/s42003-024-05983-3)
Supplement: Supplementary file 4 — Supplementary Data 1–8 [file 42003_2024_5983_MOESM4_ESM.xlsx]

## Sheet: Supplementary Data 1
Relative abundances of the twenty plant ASVs at the genus level with the highest mean relative abundance across reserves and seasons in black rhino
Family	Genus	Lewa/Pre-rains	Lewa/Post-rains	Ol Jogi/Pre-rains	Ol Jogi/Post-rains	Ol Pejeta/Pre-rains	Ol Pejeta/Post-rains
Ebenaceae	Euclea	0.19	0.078	0.14	0.087	0.39	0.46
Fabaceae	Vachellia	0.15	0.083	0.19	0.3	0.19	0.097
Fabaceae	Senegalia	0.033	0.014	0.24	0.098	0	0
Poaceae	Cenchrus	0.026	0.087	0.018	0.02	0.079	0.079
Fabaceae	Not assigned	0.044	0.092	0.038	0.056	0.0012	0.0021
Fabaceae	Indigofera	0.095	0.054	0.012	0.052	0.0012	0.008
Malvaceae	Grewia	0.058	0.067	0.062	0.028	0.0023	0.00241
Not assigned (Angiosperm)	Not assigned	0.035	0.038	0.043	0.018	0.021	0.034
Rhamnaceae	Scutia	0.00172	0.00031	0.0061	0.00063	0.081	0.082
Poaceae	Not assigned	0.0013	0.021	0.0034	0.016	0.067	0.041
Not assigned (ASV17)	Not assigned	0.012	0.015	0.003	0.066	0.0011	0.0012
Not assigned (ASV15)	Not assigned	0.017	0.026	0.0085	0.041	0.0006	0.0047
Asparagaceae	Asparagus	0.0038	0.0029	0.0054	0.0035	0.028	0.05
Asteraceae	Not assigned	0.0051	0.058	0.0021	0.0045	0.0089	0.0025
Poaceae	Digitaria	0.0077	0.031	0.0035	0.009	0.011	0.012
Not assigned (ASV33)	Not assigned	0.018	0.0065	0.005	0.0077	0.027	0.0084
Celastraceae	Mystroxylon	0.033	0.016	0.00021	0.0036	0.009	0.0051
Phyllanthaceae	Phyllanthus	0.00013	0.0011	0.04	0.014	0.0058	0.0045
Not assigned (ASV37)	Not assigned	0.0096	0.011	0.0094	0.0012	0.0092	0.018
Amaranthaceae	Sericocomopsis	0.036	0.011	0	0	0	0

## Sheet: Supplementary Data 2
Relative abundances of the twenty plant ASVs at the genus level with highest mean relative abundance across reserves and seasons in Grevy’s zebra
Family	Genus	Lewa/Pre-rains	Lewa/Post-rains	Mpala Ol Jogi/Pre-rains	Mpala Ol Jogi/Post-rains	Westgate/Pre-rains	Westgate/Post-rains
Poaceae	Not assigned	0.21	0.25	0.42	0.61	0.11	0.18
Fabaceae	Indigofera	0.21	0.036	0.12	0.036	0.7	0.52
Poaceae	Cenchrus	0.32	0.54	0.23	0.14	0.00096	0
Poaceae	Digitaria	0.058	0.058	0.058	0.029	0.00034	0.0041
Fabaceae	Not assigned	0.089	0.038	0.027	0.0085	0.00096	0.0019
Poaceae	Aristida	0.0013	0.0037	0.043	0.064	0.0035	0.0078
Poaceae	Brachiaria	0	0	0.004	0.00098	0.003	0.1
Amaranthaceae	Not assigned	0.0059	0.0017	0.00075	0.00096	0.054	0.029
Fabaceae	Vachellia	0	0.00078	0.0024	0.0012	0.014	0.04
Not assigned (ASV28)	Not assigned	0.011	0.0087	0.00039	0.018	0.0072	0.0064
Not assigned (ASV15)	Not assigned	0	0	1.8e-05	0.00024	0.039	0.0059
Poaceae	Themeda	0.011	0.0012	0.021	0.0092	0	0
Not assigned (ASV47)	Not assigned	0	0	0	0	0.0014	0.033
Asteraceae	Not assigned	0.019	0.0099	0.00085	0.0017	0.00022	5.5e-05
Not assigned (ASV52)	Not assigned	0	0	0.016	0.00031	0.0079	0.0065
Poaceae	Eriochloa	0.0064	0.016	0	0.0044	0	0.0014
Phyllanthaceae	Phyllanthus	0.00074	0.00097	0.014	0.0125	0.00022	0.00017
Not assigned (ASV48)	Not assigned	0.023	0.00066	0.0022	0.0011	0	0
Poaceae	Tragus	0	0	0	0.0082	0.0072	0.011
Not assigned (ASV87)	Not assigned	0	0	0	0.001	0.013	0.005

## Sheet: Supplementary Data 3
Relative abundances of the twenty bacteria ASVs at the family level with the highest mean relative abundance across reserves and seasons in black rhino
Order	Family	Lewa/Pre-rains	Lewa/Post-rains	Ol Jogi/Pre-rains	Ol Jogi/Post-rains	Ol Pejeta/Pre-rains	Ol Pejeta/Post-rains
WCHB1-41	Not assigned	0.149	0.13	0.15	0.17	0.13	0.21
Bacteroidales	Prevotellaceae	0.1	0.082	0.1	0.1	0.072	0.092
Lachnospirales	Lachnospiraceae	0.074	0.089	0.076	0.044	0.14	0.12
Bacteroidales	Rikenellaceae	0.057	0.11	0.063	0.078	0.07	0.076
Spirochaetales	Spirochaetaceae	0.039	0.017	0.058	0.046	0.12	0.069
Pseudomonadales	Moraxellaceae	0.11	0.0043	0.065	0.034	0.03	0.0021
Bacteroidales	Not assigned	0.051	0.024	0.052	0.031	0.037	0.043
Rhodospirillales	Not assigned	0.044	0.068	0.017	0.035	0.0093	0.018
Bacteroidales	Bacteroidales RF16 group	0.022	0.039	0.025	0.048	0.017	0.031
Erysipelotrichales	Erysipelato-clostridiaceae	0.025	0.031	0.026	0.045	0.02	0.028
Mycoplasmatales	Mycoplasmataceae	0.035	0.043	0.033	0.035	0.0068	0.012
Bacteroidales	Paludibacteraceae	0.021	0.06	0.012	0.044	0.008	0.015
Oscillospirales	Oscillospiraceae	0.025	0.055	0.013	0.016	0.021	0.021
Bacteroidales	p-251-o5	0.016	0.0076	0.028	0.0045	0.048	0.032
Fibrobacterales	Fibrobacteraceae	0.0051	0.0039	0.019	0.023	0.032	0.019
Bacillales	Planococcaceae	0.024	0.0046	0.026	0.022	0.011	0.0063
Christensenellales	Christensenellaceae	0.017	0.03	0.012	0.0095	0.0087	0.018
Oscillospirales	[Eubacterium] coprostanoligenes group	0.013	0.017	0.015	0.021	0.0096	0.012
Bacteroidales	F082	0.012	0.023	0.015	0.014	0.0064	0.0033
RF39	Not assigned	0.014	0.01	0.0082	0.009	0.012	0.014

## Sheet: Supplementary Data 4
Relative abundances of twenty bacteria ASVs at the family level with the highest mean relative abundance across reserves and seasons in Grevy’s zebra
Order	Family	Lewa/Pre-rains	Lewa/Post-rains	Mpala-Ol Jogi/Pre-rains	Mpala-Ol Jogi/Post-rains	Westgate/Pre-rains	Westgate/Post-rains
Lachnospirales	Lachnospiraceae	0.24	0.2	0.24	0.26	0.12	0.18
WCHB1-41	Not assigned	0.2	0.19	0.17	0.19	0.18	0.15
Christensenellales	Christensenellaceae	0.11	0.11	0.081	0.077	0.049	0.066
Oscillospirales	Oscillospiraceae	0.094	0.078	0.073	0.07	0.067	0.068
Bacteroidales	Rikenellaceae	0.035	0.051	0.063	0.043	0.1	0.095
Bacteroidales	Prevotellaceae	0.051	0.071	0.071	0.064	0.046	0.063
Bacteroidales	p-251-o5	0.031	0.046	0.051	0.051	0.047	0.072
Peptostreptococcales-Tissierellales	Anaerovoracaceae	0.04	0.032	0.032	0.032	0.031	0.032
Oscillospirales	[Eubacterium] coprostanoligenes group	0.03	0.025	0.023	0.026	0.02	0.025
Bacteroidales	F082	0.013	0.017	0.023	0.019	0.041	0.034
Bacillales	Planococcaceae	0.0001	0.019	0.011	0.008	0.065	0.038
Hungateiclostridiaceae	Saccharofermentans	0.022	0.018	0.022	0.024	0.0036	0.019
Oscillospirales	Ruminococcaceae	0.028	0.018	0.022	0.019	0.0086	0.014
Spirochaetales	Spirochaetaceae	0.0096	0.018	0.017	0.019	0.015	0.02
Erysipelotrichales	Erysipelotrichaceae	0.018	0.012	0.015	0.018	0.014	0.01
Lactobacillales	Lactobacillaceae	0.0024	0.0034	0.0052	0.0067	0.046	0.011
Oscillospirales	UCG-010	0.013	0.0086	0.01	0.0082	0.01	0.013
Acidaminococcales	Acidaminococcaceae	0.0068	0.0057	0.0068	0.0075	0.0119	0.0086
RF39	Not assigned	0.0098	0.008	0.0077	0.0082	0.0054	0.0053
Bacteroidales	Not assigned	0.0018	0.0048	0.01	0.0088	0.0074	0.0087

## Sheet: Supplementary Data 5
Loading scores for principal component 1 of black rhino for bacterial families with scores > 0.3 or <-0.3 Positive loading scores indicate bacterial families which were associated with increasing Fabaceae in the diet.
Negative loading scores indicate bacterial families which were associated with decreasing NDVI and increasing proportion of Ebenaceae in the diet.
Bacterial families	PC1 loading scores
Moraxellaceae	2.28484
Planococcaceae	2.00958
Weeksellaceae	1.46056
Comamonadaceae	1.43542
Flavobacteriaceae	1.10066
Xanthomonadaceae	0.722885
Rhodobacteraceae	0.688248
Pseudomonadaceae	0.681147
Rh-aaj90h05	0.564182
Halomonadaceae	0.538501
Enterobacteriaceae	0.505273
Crocinitomicaceae	0.463117
Sphingobacteriaceae	0.425926
Pseudoalteromonadaceae	0.417192
Paenibacillaceae	0.397928
Caulobacteraceae	0.327958
Saprospiraceae	0.326603
Chitinophagaceae	0.303055
Bacteroidales ucg-001	-0.331415
Clostridia vadinbb60 group order	-0.333601
Synergistaceae	-0.353884
Rf39 order	-0.370263
Bacteroidia class	-0.38391
Bacteria kingdom	-0.392789
Ucg-010	-0.411099
Burkholderiales order	-0.419002
P-251-o5	-0.419913
Fibrobacteraceae	-0.452239
Lachnospiraceae	-0.471623
Christensenellaceae	-0.477251
Selenomonadaceae	-0.480569
Clostridia ucg-014 order	-0.487626
Ruminiclostridium	-0.504932
Gastranaerophilales order	-0.513627
Muribaculaceae	-0.514873
Vadinbe97	-0.534504
Erysipelotrichaceae	-0.557004
Methanomethylophilaceae	-0.563662
Armatimonadota phylum	-0.594044
Oligosphaeraceae	-0.61456
Paludibacteraceae	-0.616603
Clostridia class	-0.626323
Victivallaceae	-0.689299
Acidaminococcaceae	-0.739478
Desulfovibrionaceae	-0.749756
Anaerovoracaceae	-0.821464
Alphaproteobacteria class	-0.911718
Ruminococcaceae	-0.961024

## Sheet: Supplementary Data 6
Loading scores for principal component 2 of black rhino for bacterial families with scores > 0.3 or <-0.3. Positive loading scores indicate bacterial families which were associated with increasing Fabaceae in the diet.
Bacterial families	PC2 loading scores
Rh-aaj90h05	1.49335
Izemoplasmatales order	1.13087
Methanocorpusculaceae	1.12118
Dysgonomonadaceae	0.979829
F082	0.976542
Planococcaceae	0.936724
Mycoplasmataceae	0.847341
Ucg-010	0.844462
Anaerovoracaceae	0.722931
Moraxellaceae	0.670185
Erysipelotrichaceae	0.640112
Paludibacteraceae	0.637438
Gastranaerophilales order	0.625858
Bacteroidales rf16 group	0.619815
Bacteroidales bs11 gut group	0.573609
Oscillospirales order	0.507108
Rhodospirillales order	0.487094
Endomicrobiaceae	0.473842
Oligosphaeraceae	0.468907
Bacteroidales ucg-001	0.461504
[eubacterium] coprostanoligenes group	0.459131
Clostridia vadinbb60 group order	0.437034
Marinifilaceae	0.415139
Enterobacteriaceae	0.39757
Erysipelatoclostridiaceae	0.340116
Vadinbe97	0.331959
Desulfovibrionaceae	-0.318868
Acholeplasmataceae	-0.324215
Xanthomonadaceae	-0.328713
Sphingobacteriaceae	-0.329834
Pseudomonadaceae	-0.375176
Rhodobacteraceae	-0.379465
Pseudoalteromonadaceae	-0.41596
Bacteroidia Class	-0.460478
Alphaproteobacteria Class	-0.688441
Muribaculaceae	-0.735559
p-251-o5	-0.854857

## Sheet: Supplementary Data 7
Loading scores for principal component 1 of Grevy’s zebra for bacterial families with scores > 0.3 or <-0.3. Positive loading scores indicate bacterial families which were associated with increasing Fabaceae in the diet.
Negative loading scores indicate bacterial families which were associated with increasing Poaceae in the diet and NDVI.
Bacterial family	PC1 loading scores
Methanobacteriaceae	1.54266
Coriobacteriales Incertae Sedis	1.27116
Anaerofustaceae	0.990808
Selenomonadaceae	0.975669
Eggerthellaceae	0.816349
Eubacteriaceae	0.80608
Muribaculaceae	0.779024
Akkermansiaceae	0.745914
Armatimonadota Phylum	0.698718
Defluviitaleaceae	0.695043
Erysipelotrichaceae	0.659027
Clostridia UCG-014 Order	0.606301
Anaerolineaceae	0.517935
Clostridiaceae	0.504055
Saccharofermentans	0.484811
Coriobacteriales Order	0.470484
Christensenellaceae	0.446556
Monoglobaceae	0.409211
Clostridia Class	0.399403
RF39 Order	0.379739
Ethanoligenenaceae	0.361391
Methanocorpusculaceae	0.336329
vadinHA49 Class	0.306855
Lactobacillaceae	-0.320662
Mycoplasmataceae	-0.327085
Fibrobacteraceae	-0.327599
Pedosphaeraceae	-0.336374
F082	-0.337083
p-251-o5	-0.372125
Bacteroidales UCG-001	-0.380771
Micrococcaceae	-0.402709
Bacteroidales Order	-0.432735
Bradymonadales Order	-0.453314
Absconditabacteriales (SR1) Order	-0.461774
Erysipelatoclostridiaceae	-0.497306
Dysgonomonadaceae	-0.497428
Oligosphaeraceae	-0.520598
Acidaminococcaceae	-0.528858
Marinifilaceae	-0.579854
Firmicutes Phylum	-0.706388
Hungateiclostridiaceae Order	-0.738063
MVP-15 Class	-0.744648
Bacteria Kingdom	-0.760553
Burkholderiales Order	-0.771307
Campylobacteraceae	-0.958451
Bacteroidales RF16 group	-1.04565
Desulfovibrionaceae	-1.08366
Enterobacteriaceae	-1.13489
Ruminiclostridium	-1.31955
Bacteroidales BS11 gut group	-1.60097
Paludibacteraceae	-1.70331
Planococcaceae	-1.77936

## Sheet: Supplementary Data 8
Loading scores for principal component 2 of Grevy's zebra for bacterial families with scores > 0.3 or <-0.3. PC2 was not associated with NDVI, Poaceae or Fabaceae variation along this axis is likely driven by other factors not accounted for in this study
Bacterial families	PC2 loading scores
Planococcaceae	1.22929
Moraxellaceae	0.795364
Enterobacteriaceae	0.719503
Micrococcaceae	0.599077
Clostridiales Order	0.545023
Streptococcaceae	0.517689
Enterococcaceae	0.42765
Clostridiaceae	0.414619
Comamonadaceae	0.35785
Bacteroidaceae	0.341843
Sphingobacteriaceae	0.334865
Weeksellaceae	0.32858
Bacillaceae	0.328509
Flavobacteriaceae	0.327887
Anaerolineaceae	-0.337144
Oscillospirales Order	-0.358641
Defluviitaleaceae	-0.367665
Bacteroidia Class	-0.369785
UCG-010	-0.391142
Synergistaceae	-0.399399
Armatimonadota Phylum	-0.40089
Bacteroidales Order	-0.423304
Bacteroidetes BD2-2	-0.435284
Erysipelotrichaceae	-0.445114
Eubacteriaceae	-0.457189
Akkermansiaceae	-0.460901
Muribaculaceae	-0.498093
Firmicutes Phylum	-0.515006
Clostridia UCG-014 Order	-0.523934
Burkholderiales Order	-0.52894
Pirellulaceae	-0.532174
Selenomonadaceae	-0.596779
Absconditabacteriales (SR1) Order	-0.601118
Campylobacteraceae	-0.608658
Lachnospirales Order	-0.622012
Desulfovibrionaceae	-0.626369
Fibrobacteraceae	-0.635195
Erysipelatoclostridiaceae	-0.658671
Methanobacteriaceae	-0.695455
Oligosphaeraceae	-0.704376
Anaerofustaceae	-0.728242
Bacteroidales BS11 gut group	-0.733104
Hungateiclostridiaceae Order	-0.741771
Coriobacteriales Order	-0.749042
Eggerthellaceae	-0.77911
Butyricicoccaceae	-0.818308
Bacteria Kingdom	-0.839444
Clostridia Class	-0.843156
Ruminiclostridium	-0.857628
Ethanoligenenaceae	-0.882715
Gastranaerophilales Order	-0.912574
Clostridia vadinBB60 group Order	-0.97883
Bacteroidales UCG-001	-1.1184
