# Supplementary material for: Linking diet switching to reproductive performance across populations of two critically endangered mammalian herbivores
Source: Commun Biol. 2024 Mar 15;7:333. doi: 10.1038/s42003-024-05983-3 (PMC10943211; doi:10.1038/s42003-024-05983-3)
Supplement: Supplementary file 5 — Supplementary Data 9 [file 42003_2024_5983_MOESM5_ESM.xlsx]

## Sheet: Fig2_BR
SampleID	NDVI	Rainfall	Season	Reserve	Reserve_season
S1	162.579	87.6606	Post	Lewa	Lewa_Post
S10	160.253	75.9724	Post	Lewa	Lewa_Post
S100	164.571	78.6605	Pre	Ol Pejeta	Ol Pejeta_Pre
S101	150.667	37.9775	Pre	Ol Pejeta	Ol Pejeta_Pre
S102	146.039	36.9935	Pre	Ol Pejeta	Ol Pejeta_Pre
S103	142.909	36.9935	Pre	Ol Pejeta	Ol Pejeta_Pre
S104	144.217	37.9775	Pre	Ol Pejeta	Ol Pejeta_Pre
S107	145.637	37.9775	Pre	Ol Pejeta	Ol Pejeta_Pre
S108	156.606	40.0053	Pre	Ol Pejeta	Ol Pejeta_Pre
S109	154.609	40.0053	Pre	Ol Pejeta	Ol Pejeta_Pre
S11	152.095	75.9724	Post	Lewa	Lewa_Post
S110	156.458	37.9775	Pre	Ol Pejeta	Ol Pejeta_Pre
S111	144.217	37.9775	Pre	Ol Pejeta	Ol Pejeta_Pre
S112	148	36.9935	Pre	Ol Pejeta	Ol Pejeta_Pre
S113	147.077	25.0524	Pre	Ol Pejeta	Ol Pejeta_Pre
S114	142.089	25.0524	Pre	Ol Pejeta	Ol Pejeta_Pre
S115	142.732	25.0524	Pre	Ol Pejeta	Ol Pejeta_Pre
S116	144.818	32.6421	Pre	Ol Pejeta	Ol Pejeta_Pre
S117	142.089	24.51	Pre	Ol Pejeta	Ol Pejeta_Pre
S118	158.426	40.8541	Pre	Ol Pejeta	Ol Pejeta_Pre
S119	138.827	25.0223	Pre	Ol Pejeta	Ol Pejeta_Pre
S12	160.361	75.9724	Post	Lewa	Lewa_Post
S120	136.182	25.0223	Pre	Ol Pejeta	Ol Pejeta_Pre
S121	138.271	37.299	Pre	Ol Pejeta	Ol Pejeta_Pre
S122	154.732	41.8945	Pre	Ol Pejeta	Ol Pejeta_Pre
S123	148.721	41.8945	Pre	Ol Pejeta	Ol Pejeta_Pre
S124	138.827	37.299	Pre	Ol Pejeta	Ol Pejeta_Pre
S125	138.24	37.299	Pre	Ol Pejeta	Ol Pejeta_Pre
S126	137.797	37.299	Pre	Ol Pejeta	Ol Pejeta_Pre
S127	144.309	38.429	Pre	Ol Pejeta	Ol Pejeta_Pre
S129	140.769	25.0223	Pre	Ol Pejeta	Ol Pejeta_Pre
S13	155.26	62.8758	Post	Lewa	Lewa_Post
S130	154.732	41.8945	Pre	Ol Pejeta	Ol Pejeta_Pre
S131	154.373	66.5791	Post	Ol Jogi	Ol Jogi_Post
S132	162.246	66.5791	Post	Ol Jogi	Ol Jogi_Post
S133	160.407	66.5791	Post	Ol Jogi	Ol Jogi_Post
S134	154.891	52.0268	Post	Ol Jogi	Ol Jogi_Post
S135	147.393	80.1626	Post	Ol Jogi	Ol Jogi_Post
S136	152.098	80.1626	Post	Ol Jogi	Ol Jogi_Post
S137	146.603	80.1626	Post	Ol Jogi	Ol Jogi_Post
S138	152.4	80.1626	Post	Ol Jogi	Ol Jogi_Post
S139	162.085	66.5791	Post	Ol Jogi	Ol Jogi_Post
S14	163.08	87.6606	Post	Lewa	Lewa_Post
S141	156.649	74.8153	Post	Ol Jogi	Ol Jogi_Post
S142	158.217	74.8153	Post	Ol Jogi	Ol Jogi_Post
S143	154.594	52.0268	Post	Ol Jogi	Ol Jogi_Post
S144	154.144	52.0268	Post	Ol Jogi	Ol Jogi_Post
S145	142.125	52.0268	Post	Ol Jogi	Ol Jogi_Post
S146	154.683	52.0268	Post	Ol Jogi	Ol Jogi_Post
S147	151.632	47.272	Post	Ol Jogi	Ol Jogi_Post
S148	151.527	47.7644	Post	Ol Jogi	Ol Jogi_Post
S149	151.602	66.5791	Post	Ol Jogi	Ol Jogi_Post
S15	159.081	133.654	Post	Lewa	Lewa_Post
S150	150.926	66.5791	Post	Ol Jogi	Ol Jogi_Post
S151	155.64	66.5791	Post	Ol Jogi	Ol Jogi_Post
S153	156.196	52.0268	Post	Ol Jogi	Ol Jogi_Post
S154	155.408	52.0268	Post	Ol Jogi	Ol Jogi_Post
S155	151.602	32.2985	Post	Ol Jogi	Ol Jogi_Post
S156	150.926	32.2985	Post	Ol Jogi	Ol Jogi_Post
S157	153.097	33.1324	Post	Ol Jogi	Ol Jogi_Post
S158	154.611	33.1324	Post	Ol Jogi	Ol Jogi_Post
S159	156.196	36.9885	Post	Ol Jogi	Ol Jogi_Post
S16	161.407	133.654	Post	Lewa	Lewa_Post
S160	156.627	36.9885	Post	Ol Jogi	Ol Jogi_Post
S161	151.324	36.9885	Post	Ol Jogi	Ol Jogi_Post
S162	153.17	36.9885	Post	Ol Jogi	Ol Jogi_Post
S163	150.544	33.1324	Post	Ol Jogi	Ol Jogi_Post
S165	147.996	36.9885	Post	Ol Jogi	Ol Jogi_Post
S166	157.309	33.1324	Post	Ol Jogi	Ol Jogi_Post
S167	153.658	33.1324	Post	Ol Jogi	Ol Jogi_Post
S168	154.611	33.1324	Post	Ol Jogi	Ol Jogi_Post
S169	151.966	46.1866	Post	Ol Jogi	Ol Jogi_Post
S170	157.442	46.1866	Post	Ol Jogi	Ol Jogi_Post
S171	151.966	46.1866	Post	Ol Jogi	Ol Jogi_Post
S172	157.705	46.1866	Post	Ol Jogi	Ol Jogi_Post
S173	154.39	65.4838	Post	Ol Jogi	Ol Jogi_Post
S174	165	65.4838	Post	Ol Jogi	Ol Jogi_Post
S175	165	65.4838	Post	Ol Jogi	Ol Jogi_Post
S177	150.173	36.9885	Post	Ol Jogi	Ol Jogi_Post
S178	151.395	36.9885	Post	Ol Jogi	Ol Jogi_Post
S179	125.461	9.85677	Pre	Ol Jogi	Ol Jogi_Pre
S18	153.722	62.8758	Post	Lewa	Lewa_Post
S180	124.685	9.85677	Pre	Ol Jogi	Ol Jogi_Pre
S181	124.685	9.85677	Pre	Ol Jogi	Ol Jogi_Pre
S182	125.321	9.85677	Pre	Ol Jogi	Ol Jogi_Pre
S183	124.716	9.85677	Pre	Ol Jogi	Ol Jogi_Pre
S184	124.771	9.85677	Pre	Ol Jogi	Ol Jogi_Pre
S185	124.946	12.3272	Pre	Ol Jogi	Ol Jogi_Pre
S186	125.944	11.8105	Pre	Ol Jogi	Ol Jogi_Pre
S187	127.123	11.8105	Pre	Ol Jogi	Ol Jogi_Pre
S188	126.461	11.8105	Pre	Ol Jogi	Ol Jogi_Pre
S189	125.967	11.8105	Pre	Ol Jogi	Ol Jogi_Pre
S19	154.595	61.0335	Post	Lewa	Lewa_Post
S190	126.764	11.8105	Pre	Ol Jogi	Ol Jogi_Pre
S191	126.415	11.8105	Pre	Ol Jogi	Ol Jogi_Pre
S192	127.378	11.8105	Pre	Ol Jogi	Ol Jogi_Pre
S193	126.609	7.47698	Pre	Ol Jogi	Ol Jogi_Pre
S194	126.283	22.2057	Pre	Ol Jogi	Ol Jogi_Pre
S195	126.046	24.1244	Pre	Ol Jogi	Ol Jogi_Pre
S196	126.196	22.2057	Pre	Ol Jogi	Ol Jogi_Pre
S197	126.45	22.2057	Pre	Ol Jogi	Ol Jogi_Pre
S198	125.967	21.9239	Pre	Ol Jogi	Ol Jogi_Pre
S199	126.794	22.0989	Pre	Ol Jogi	Ol Jogi_Pre
S2	155.636	133.654	Post	Lewa	Lewa_Post
S20	154.746	88.6819	Post	Lewa	Lewa_Post
S200	126.202	22.0989	Pre	Ol Jogi	Ol Jogi_Pre
S201	125.856	23.5431	Pre	Ol Jogi	Ol Jogi_Pre
S202	125.977	23.5431	Pre	Ol Jogi	Ol Jogi_Pre
S203	126.005	23.5431	Pre	Ol Jogi	Ol Jogi_Pre
S204	126.202	22.2057	Pre	Ol Jogi	Ol Jogi_Pre
S205	127.875	22.2057	Pre	Ol Jogi	Ol Jogi_Pre
S206	126.192	22.2057	Pre	Ol Jogi	Ol Jogi_Pre
S207	130.3	23.5431	Pre	Ol Jogi	Ol Jogi_Pre
S208	132.745	36.022	Pre	Ol Jogi	Ol Jogi_Pre
S209	131.303	36.022	Pre	Ol Jogi	Ol Jogi_Pre
S21	155.682	55.2854	Post	Lewa	Lewa_Post
S210	125.892	20.4595	Pre	Ol Jogi	Ol Jogi_Pre
S211	126.609	20.4595	Pre	Ol Jogi	Ol Jogi_Pre
S212	126.794	20.4595	Pre	Ol Jogi	Ol Jogi_Pre
S213	132.745	33.0612	Pre	Ol Jogi	Ol Jogi_Pre
S214	126	31.7378	Pre	Ol Jogi	Ol Jogi_Pre
S215	126	31.7378	Pre	Ol Jogi	Ol Jogi_Pre
S216	127.927	31.7378	Pre	Ol Jogi	Ol Jogi_Pre
S217	130.053	33.0612	Pre	Ol Jogi	Ol Jogi_Pre
S218	131.303	33.0612	Pre	Ol Jogi	Ol Jogi_Pre
S219	126.005	20.6571	Pre	Ol Jogi	Ol Jogi_Pre
S22	161.579	133.654	Post	Lewa	Lewa_Post
S220	125.85	22.8154	Pre	Ol Jogi	Ol Jogi_Pre
S221	125.817	22.8154	Pre	Ol Jogi	Ol Jogi_Pre
S222	125.988	22.8154	Pre	Ol Jogi	Ol Jogi_Pre
S223	125.939	19.1413	Pre	Ol Jogi	Ol Jogi_Pre
S224	126.196	19.6016	Pre	Ol Jogi	Ol Jogi_Pre
S226	127.123	14.4185	Pre	Ol Jogi	Ol Jogi_Pre
S227	126.046	14.4185	Pre	Ol Jogi	Ol Jogi_Pre
S228	126.461	14.4185	Pre	Ol Jogi	Ol Jogi_Pre
S229	126.764	14.4185	Pre	Ol Jogi	Ol Jogi_Pre
S23	154.646	72.1051	Post	Lewa	Lewa_Post
S230	125.856	21.2923	Pre	Ol Jogi	Ol Jogi_Pre
S231	125.977	21.2923	Pre	Ol Jogi	Ol Jogi_Pre
S232	126.022	21.2923	Pre	Ol Jogi	Ol Jogi_Pre
S24	155.421	58.3884	Post	Lewa	Lewa_Post
S25	153.154	58.3884	Post	Lewa	Lewa_Post
S26	163.861	112.816	Post	Lewa	Lewa_Post
S27	155.26	48.1504	Post	Lewa	Lewa_Post
S28	154.538	48.1504	Post	Lewa	Lewa_Post
S3	163.761	87.6606	Post	Lewa	Lewa_Post
S30	154.809	48.1504	Post	Lewa	Lewa_Post
S31	163.861	112.816	Post	Lewa	Lewa_Post
S32	152.095	47.4251	Post	Lewa	Lewa_Post
S33	159.376	119.165	Post	Lewa	Lewa_Post
S34	156.044	32.8552	Post	Lewa	Lewa_Post
S35	141.24	57.172	Pre	Lewa	Lewa_Pre
S36	121.741	57.172	Pre	Lewa	Lewa_Pre
S37	147.527	51.4631	Pre	Lewa	Lewa_Pre
S38	140.41	56.4492	Pre	Lewa	Lewa_Pre
S39	139.455	56.4492	Pre	Lewa	Lewa_Pre
S4	160.17	75.7168	Post	Lewa	Lewa_Post
S40	132.543	57.7134	Pre	Lewa	Lewa_Pre
S42	135.692	56.4492	Pre	Lewa	Lewa_Pre
S43	139.168	56.4492	Pre	Lewa	Lewa_Pre
S44	151.442	51.4631	Pre	Lewa	Lewa_Pre
S45	142.067	56.4492	Pre	Lewa	Lewa_Pre
S46	137.816	51.4631	Pre	Lewa	Lewa_Pre
S47	140.469	51.4631	Pre	Lewa	Lewa_Pre
S48	135.136	56.4492	Pre	Lewa	Lewa_Pre
S49	134.909	56.4492	Pre	Lewa	Lewa_Pre
S50	126.436	53.7505	Pre	Lewa	Lewa_Pre
S52	131.722	32.2757	Pre	Lewa	Lewa_Pre
S54	127.263	35.4657	Pre	Lewa	Lewa_Pre
S55	132.477	34.6471	Pre	Lewa	Lewa_Pre
S56	137.615	32.5532	Pre	Lewa	Lewa_Pre
S57	139.988	32.5532	Pre	Lewa	Lewa_Pre
S58	126.303	27.5227	Pre	Lewa	Lewa_Pre
S59	133	30.7437	Pre	Lewa	Lewa_Pre
S6	166.416	87.6606	Post	Lewa	Lewa_Post
S60	131.344	30.0143	Pre	Lewa	Lewa_Pre
S61	127.541	32.9534	Pre	Lewa	Lewa_Pre
S62	139.733	27.7577	Pre	Lewa	Lewa_Pre
S63	137.816	28.5471	Pre	Lewa	Lewa_Pre
S64	136.657	27.7577	Pre	Lewa	Lewa_Pre
S66	135.136	28.5471	Pre	Lewa	Lewa_Pre
S67	143.799	28.5471	Pre	Lewa	Lewa_Pre
S68	148.35	28.5471	Pre	Lewa	Lewa_Pre
S69	131.212	19.9277	Pre	Lewa	Lewa_Pre
S7	160.253	75.9724	Post	Lewa	Lewa_Post
S70	135.6	17.9384	Pre	Lewa	Lewa_Pre
S71	130.114	17.9384	Pre	Lewa	Lewa_Pre
S72	126.065	18.1976	Pre	Lewa	Lewa_Pre
S73	125.359	18.5474	Pre	Lewa	Lewa_Pre
S74	153.154	72.1051	Post	Lewa	Lewa_Post
S76	152.368	182.897	Post	Ol Pejeta	Ol Pejeta_Post
S78	169.084	203.485	Post	Ol Pejeta	Ol Pejeta_Post
S79	165.495	179.191	Post	Ol Pejeta	Ol Pejeta_Post
S8	162.841	87.6606	Post	Lewa	Lewa_Post
S80	165.391	196.326	Post	Ol Pejeta	Ol Pejeta_Post
S81	169.909	142.104	Post	Ol Pejeta	Ol Pejeta_Post
S82	171.75	142.104	Post	Ol Pejeta	Ol Pejeta_Post
S83	172.679	203.485	Post	Ol Pejeta	Ol Pejeta_Post
S84	173.167	163.699	Post	Ol Pejeta	Ol Pejeta_Post
S85	172.679	182.496	Post	Ol Pejeta	Ol Pejeta_Post
S86	166.047	142.104	Post	Ol Pejeta	Ol Pejeta_Post
S87	168.179	142.104	Post	Ol Pejeta	Ol Pejeta_Post
S88	160.565	123.961	Post	Ol Pejeta	Ol Pejeta_Post
S9	165.456	87.6606	Post	Lewa	Lewa_Post
S90	163.303	134.16	Post	Ol Pejeta	Ol Pejeta_Post
S91	158.948	123.961	Post	Ol Pejeta	Ol Pejeta_Post
S92	156.25	123.961	Post	Ol Pejeta	Ol Pejeta_Post
S93	168.289	138.258	Post	Ol Pejeta	Ol Pejeta_Post
S94	168.058	136.623	Post	Ol Pejeta	Ol Pejeta_Post
S95	166.75	126.951	Post	Ol Pejeta	Ol Pejeta_Post
S96	164.818	126.951	Post	Ol Pejeta	Ol Pejeta_Post
S97	154.043	126.951	Post	Ol Pejeta	Ol Pejeta_Post
S98	158.098	89.3408	Pre	Ol Pejeta	Ol Pejeta_Pre
S99	159.174	78.6605	Pre	Ol Pejeta	Ol Pejeta_Pre

## Sheet: Fig2_GZ
SampleID	NDVI	Rainfall	Reserve	Season	Reserve_season
S239	147.274	25.5271	Lewa	Pre	Lewa_Pre
S240	147.274	25.5271	Lewa	Pre	Lewa_Pre
S241	147.274	25.5271	Lewa	Pre	Lewa_Pre
S242	147.274	25.5271	Lewa	Pre	Lewa_Pre
S243	144.805	21.4669	Lewa	Pre	Lewa_Pre
S244	137.981	20.6258	Lewa	Pre	Lewa_Pre
S245	137.981	20.6258	Lewa	Pre	Lewa_Pre
S246	137.981	20.6258	Lewa	Pre	Lewa_Pre
S247	137.269	22.3366	Lewa	Pre	Lewa_Pre
S248	139.089	18.9235	Lewa	Pre	Lewa_Pre
S249	138.08	20.4476	Lewa	Pre	Lewa_Pre
S250	138.08	20.4476	Lewa	Pre	Lewa_Pre
S251	138.08	20.4476	Lewa	Pre	Lewa_Pre
S252	127.439	16.5377	Lewa	Pre	Lewa_Pre
S253	127.439	16.5377	Lewa	Pre	Lewa_Pre
S254	127.439	16.5377	Lewa	Pre	Lewa_Pre
S255	142.472	25.5904	Lewa	Pre	Lewa_Pre
S256	142.472	25.5904	Lewa	Pre	Lewa_Pre
S257	142.472	25.5904	Lewa	Pre	Lewa_Pre
S258	137	22.2576	Lewa	Pre	Lewa_Pre
S259	137.538	21.3546	Lewa	Pre	Lewa_Pre
S260	152.462	204.224	Lewa	Post	Lewa_Post
S261	152.462	204.224	Lewa	Post	Lewa_Post
S262	152.462	204.224	Lewa	Post	Lewa_Post
S263	152.462	204.224	Lewa	Post	Lewa_Post
S264	152.396	203.528	Lewa	Post	Lewa_Post
S265	151.606	202.373	Lewa	Post	Lewa_Post
S266	151.606	202.373	Lewa	Post	Lewa_Post
S267	151.606	202.373	Lewa	Post	Lewa_Post
S268	149.94	199.18	Lewa	Post	Lewa_Post
S269	149.94	199.18	Lewa	Post	Lewa_Post
S270	147.953	206.055	Lewa	Post	Lewa_Post
S271	151.62	203.108	Lewa	Post	Lewa_Post
S272	151.62	203.108	Lewa	Post	Lewa_Post
S273	151.62	203.108	Lewa	Post	Lewa_Post
S275	151.606	202.373	Lewa	Post	Lewa_Post
S276	151.606	202.373	Lewa	Post	Lewa_Post
S277	151.606	202.373	Lewa	Post	Lewa_Post
S278	153.444	211.324	Lewa	Post	Lewa_Post
S279	154.528	211.342	Lewa	Post	Lewa_Post
S280	154.528	211.342	Lewa	Post	Lewa_Post
S281	154.528	211.342	Lewa	Post	Lewa_Post
S282	151.537	211.271	Lewa	Post	Lewa_Post
S283	148.265	206.293	Lewa	Post	Lewa_Post
S284	152.507	203.35	Lewa	Post	Lewa_Post
S306	135.116	123.909	Mpala-Oljogi	Pre	Mpala_Oljogi_Pre
S332	134.907	127.088	Mpala-Oljogi	Pre	Mpala_Oljogi_Pre
S333	129.269	123.909	Mpala-Oljogi	Pre	Mpala_Oljogi_Pre
S334	128.774	120.432	Mpala-Oljogi	Pre	Mpala_Oljogi_Pre
S335	129.728	122.664	Mpala-Oljogi	Pre	Mpala_Oljogi_Pre
S336	129.728	122.664	Mpala-Oljogi	Pre	Mpala_Oljogi_Pre
S337	129.728	122.664	Mpala-Oljogi	Pre	Mpala_Oljogi_Pre
S338	128.55	120.111	Mpala-Oljogi	Pre	Mpala_Oljogi_Pre
S339	128.278	119.731	Mpala-Oljogi	Pre	Mpala_Oljogi_Pre
S340	131.779	134.541	Mpala-Oljogi	Pre	Mpala_Oljogi_Pre
S342	131.779	134.541	Mpala-Oljogi	Pre	Mpala_Oljogi_Pre
S343	131.907	136.291	Mpala-Oljogi	Pre	Mpala_Oljogi_Pre
S345	129.377	116.709	Mpala-Oljogi	Pre	Mpala_Oljogi_Pre
S347	126.285	117.48	Mpala-Oljogi	Pre	Mpala_Oljogi_Pre
S300	146.786	121.997	Mpala-Oljogi	Pre	Mpala_Oljogi_Pre
S301	145.977	122.224	Mpala-Oljogi	Pre	Mpala_Oljogi_Pre
S302	142.884	130.344	Mpala-Oljogi	Pre	Mpala_Oljogi_Pre
S303	142.884	130.344	Mpala-Oljogi	Pre	Mpala_Oljogi_Pre
S304	134.33	125.519	Mpala-Oljogi	Pre	Mpala_Oljogi_Pre
S305	134.33	125.519	Mpala-Oljogi	Pre	Mpala_Oljogi_Pre
S307	143.028	128.513	Mpala-Oljogi	Pre	Mpala_Oljogi_Pre
S308	157.968	91.8492	Mpala-Oljogi	Pre	Mpala_Oljogi_Pre
S309	136.799	123.386	Mpala-Oljogi	Pre	Mpala_Oljogi_Pre
S310	136.799	123.386	Mpala-Oljogi	Pre	Mpala_Oljogi_Pre
S311	126.574	121.941	Mpala-Oljogi	Pre	Mpala_Oljogi_Pre
S312	126.537	28.9814	Mpala-Oljogi	Pre	Mpala_Oljogi_Pre
S75	130.409	128.513	Mpala-Oljogi	Pre	Mpala_Oljogi_Pre
S313	141.404	158.404	Mpala-Oljogi	Post	Mpala_Oljogi_Post
S314	141.404	158.404	Mpala-Oljogi	Post	Mpala_Oljogi_Post
S315	141.404	158.404	Mpala-Oljogi	Post	Mpala_Oljogi_Post
S316	145.852	169.435	Mpala-Oljogi	Post	Mpala_Oljogi_Post
S317	142.165	160.752	Mpala-Oljogi	Post	Mpala_Oljogi_Post
S318	141.712	158.685	Mpala-Oljogi	Post	Mpala_Oljogi_Post
S319	150.132	142.888	Mpala-Oljogi	Post	Mpala_Oljogi_Post
S320	151.208	138.847	Mpala-Oljogi	Post	Mpala_Oljogi_Post
S321	152.061	138.847	Mpala-Oljogi	Post	Mpala_Oljogi_Post
S322	143.685	166.073	Mpala-Oljogi	Post	Mpala_Oljogi_Post
S323	143.685	166.073	Mpala-Oljogi	Post	Mpala_Oljogi_Post
S324	151.681	130.073	Mpala-Oljogi	Post	Mpala_Oljogi_Post
S325	151.681	130.073	Mpala-Oljogi	Post	Mpala_Oljogi_Post
S326	142.486	153.844	Mpala-Oljogi	Post	Mpala_Oljogi_Post
S327	141.656	160.432	Mpala-Oljogi	Post	Mpala_Oljogi_Post
S328	141.972	160.369	Mpala-Oljogi	Post	Mpala_Oljogi_Post
S329	141.656	160.432	Mpala-Oljogi	Post	Mpala_Oljogi_Post
S330	141.972	160.369	Mpala-Oljogi	Post	Mpala_Oljogi_Post
S331	142.344	163.015	Mpala-Oljogi	Post	Mpala_Oljogi_Post
S285	152.298	143.886	Mpala-Oljogi	Post	Mpala_Oljogi_Post
S286	155.679	176.228	Mpala-Oljogi	Post	Mpala_Oljogi_Post
S287	155.679	176.228	Mpala-Oljogi	Post	Mpala_Oljogi_Post
S288	151.708	145.189	Mpala-Oljogi	Post	Mpala_Oljogi_Post
S289	153.157	167.594	Mpala-Oljogi	Post	Mpala_Oljogi_Post
S290	155.273	148.249	Mpala-Oljogi	Post	Mpala_Oljogi_Post
S291	158.476	155.693	Mpala-Oljogi	Post	Mpala_Oljogi_Post
S292	144.639	100.983	Mpala-Oljogi	Post	Mpala_Oljogi_Post
S293	153.637	172.55	Mpala-Oljogi	Post	Mpala_Oljogi_Post
S294	156.642	147.26	Mpala-Oljogi	Post	Mpala_Oljogi_Post
S295	155.514	149.384	Mpala-Oljogi	Post	Mpala_Oljogi_Post
S296	151.533	176.32	Mpala-Oljogi	Post	Mpala_Oljogi_Post
S297	155.551	150.731	Mpala-Oljogi	Post	Mpala_Oljogi_Post
S298	151.726	176.283	Mpala-Oljogi	Post	Mpala_Oljogi_Post
S299	151.726	176.283	Mpala-Oljogi	Post	Mpala_Oljogi_Post
S233	142.825	149.143	Mpala-Oljogi	Post	Mpala_Oljogi_Post
S234	142.849	149.145	Mpala-Oljogi	Post	Mpala_Oljogi_Post
S235	142.217	150.795	Mpala-Oljogi	Post	Mpala_Oljogi_Post
S236	142.849	149.145	Mpala-Oljogi	Post	Mpala_Oljogi_Post
S237	142.825	149.112	Mpala-Oljogi	Post	Mpala_Oljogi_Post
S238	139.051	152.955	Mpala-Oljogi	Post	Mpala_Oljogi_Post
S105	120.598	7.47793	Westgate	Pre	Westgate_Pre
S106	120.598	5.9233	Westgate	Pre	Westgate_Pre
S225	122.19	6.33597	Westgate	Pre	Westgate_Pre
S274	121.144	6.33597	Westgate	Pre	Westgate_Pre
S370	121.814	6.33597	Westgate	Pre	Westgate_Pre
S371	121.816	6.33597	Westgate	Pre	Westgate_Pre
S372	122.116	0.515953	Westgate	Pre	Westgate_Pre
S373	122.116	0.515953	Westgate	Pre	Westgate_Pre
S374	122.116	0.515953	Westgate	Pre	Westgate_Pre
S375	122.116	0.515953	Westgate	Pre	Westgate_Pre
S376	121.711	0.363195	Westgate	Pre	Westgate_Pre
S377	121.711	0.363195	Westgate	Pre	Westgate_Pre
S378	121.711	0.363195	Westgate	Pre	Westgate_Pre
S379	121.711	0.453299	Westgate	Pre	Westgate_Pre
S380	121.741	2.11e-08	Westgate	Pre	Westgate_Pre
S381	121.741	2.11e-08	Westgate	Pre	Westgate_Pre
S382	121.741	1.34e-08	Westgate	Pre	Westgate_Pre
S383	122.474	1.34e-08	Westgate	Pre	Westgate_Pre
S384	120.708	2e-08	Westgate	Pre	Westgate_Pre
S51	120.594	2.29213	Westgate	Pre	Westgate_Pre
S348	121.523	17.6226	Westgate	Post	Westgate_Post
S349	121.814	17.6226	Westgate	Post	Westgate_Post
S350	121.816	17.6226	Westgate	Post	Westgate_Post
S351	122.116	16.3874	Westgate	Post	Westgate_Post
S352	122.116	13.6935	Westgate	Post	Westgate_Post
S353	122.116	15.2728	Westgate	Post	Westgate_Post
S354	122.116	15.2728	Westgate	Post	Westgate_Post
S355	121.711	15.2728	Westgate	Post	Westgate_Post
S356	121.711	15.3457	Westgate	Post	Westgate_Post
S357	121.711	14.825	Westgate	Post	Westgate_Post
S358	121.711	14.177	Westgate	Post	Westgate_Post
S359	121.741	14.177	Westgate	Post	Westgate_Post
S360	121.741	13.9698	Westgate	Post	Westgate_Post
S361	122.474	15.175	Westgate	Post	Westgate_Post
S362	120.708	15.1251	Westgate	Post	Westgate_Post
S363	120.708	15.2424	Westgate	Post	Westgate_Post
S364	120.594	14.9557	Westgate	Post	Westgate_Post
S365	120.594	14.9557	Westgate	Post	Westgate_Post
S366	120.782	14.9557	Westgate	Post	Westgate_Post
S367	122.533	14.9557	Westgate	Post	Westgate_Post
S368	121.602	13.6935	Westgate	Post	Westgate_Post
S369	121.523	13.6935	Westgate	Post	Westgate_Post

## Sheet: Fig3_BR
SampleID	PC1	PC2	Reserve	Season	Reserve_season
S1	0.463238	1.86095	Lewa	Post	Lewa_Post
S10	0.970074	1.11542	Lewa	Post	Lewa_Post
S100	-0.725916	0.235681	Ol Pejeta	Pre	Ol Pejeta_Pre
S101	-1.41121	-0.628403	Ol Pejeta	Pre	Ol Pejeta_Pre
S102	-1.80905	-0.697121	Ol Pejeta	Pre	Ol Pejeta_Pre
S103	-1.80253	-0.710506	Ol Pejeta	Pre	Ol Pejeta_Pre
S104	-1.58201	-0.746286	Ol Pejeta	Pre	Ol Pejeta_Pre
S107	-1.54313	-0.2322	Ol Pejeta	Pre	Ol Pejeta_Pre
S108	-1.09462	-0.188292	Ol Pejeta	Pre	Ol Pejeta_Pre
S109	-1.4413	-0.0677428	Ol Pejeta	Pre	Ol Pejeta_Pre
S11	0.153178	0.821431	Lewa	Post	Lewa_Post
S110	-1.17637	-0.754251	Ol Pejeta	Pre	Ol Pejeta_Pre
S111	-1.58995	-0.409318	Ol Pejeta	Pre	Ol Pejeta_Pre
S112	-1.4538	-0.463198	Ol Pejeta	Pre	Ol Pejeta_Pre
S113	-1.73256	-0.56407	Ol Pejeta	Pre	Ol Pejeta_Pre
S114	-1.47931	-0.529188	Ol Pejeta	Pre	Ol Pejeta_Pre
S115	-1.76792	-0.551018	Ol Pejeta	Pre	Ol Pejeta_Pre
S116	-1.23795	-0.96887	Ol Pejeta	Pre	Ol Pejeta_Pre
S117	-1.59775	-0.919391	Ol Pejeta	Pre	Ol Pejeta_Pre
S118	-1.01745	-0.575239	Ol Pejeta	Pre	Ol Pejeta_Pre
S119	-1.56248	-0.568181	Ol Pejeta	Pre	Ol Pejeta_Pre
S12	0.472884	1.72335	Lewa	Post	Lewa_Post
S120	-1.34217	-0.313886	Ol Pejeta	Pre	Ol Pejeta_Pre
S121	-1.46447	-0.59676	Ol Pejeta	Pre	Ol Pejeta_Pre
S122	-1.17505	-0.272051	Ol Pejeta	Pre	Ol Pejeta_Pre
S123	-1.35229	-0.553072	Ol Pejeta	Pre	Ol Pejeta_Pre
S124	-1.81659	-0.517227	Ol Pejeta	Pre	Ol Pejeta_Pre
S125	-2.01781	-0.746211	Ol Pejeta	Pre	Ol Pejeta_Pre
S126	-1.78434	-0.595653	Ol Pejeta	Pre	Ol Pejeta_Pre
S127	-1.00408	-0.369309	Ol Pejeta	Pre	Ol Pejeta_Pre
S129	-1.33056	-0.936382	Ol Pejeta	Pre	Ol Pejeta_Pre
S13	0.768337	1.74051	Lewa	Post	Lewa_Post
S130	-1.5305	-0.504818	Ol Pejeta	Pre	Ol Pejeta_Pre
S131	1.16075	0.438588	Ol Jogi	Post	Ol Jogi_Post
S132	1.09132	0.235122	Ol Jogi	Post	Ol Jogi_Post
S133	1.4005	0.610912	Ol Jogi	Post	Ol Jogi_Post
S134	1.30577	-0.0408159	Ol Jogi	Post	Ol Jogi_Post
S135	-0.0126598	0.38207	Ol Jogi	Post	Ol Jogi_Post
S136	0.765079	1.39251	Ol Jogi	Post	Ol Jogi_Post
S137	1.25115	1.15501	Ol Jogi	Post	Ol Jogi_Post
S138	1.28737	0.373938	Ol Jogi	Post	Ol Jogi_Post
S139	0.515705	0.447297	Ol Jogi	Post	Ol Jogi_Post
S14	-0.33714	2.35634	Lewa	Post	Lewa_Post
S141	0.810817	-0.0442543	Ol Jogi	Post	Ol Jogi_Post
S142	0.311724	0.236149	Ol Jogi	Post	Ol Jogi_Post
S143	1.43546	-0.187289	Ol Jogi	Post	Ol Jogi_Post
S144	1.35249	-0.394931	Ol Jogi	Post	Ol Jogi_Post
S145	1.39699	0.245986	Ol Jogi	Post	Ol Jogi_Post
S146	0.505316	-0.194287	Ol Jogi	Post	Ol Jogi_Post
S147	1.67622	0.351345	Ol Jogi	Post	Ol Jogi_Post
S148	1.1748	-0.523418	Ol Jogi	Post	Ol Jogi_Post
S149	0.758731	0.441269	Ol Jogi	Post	Ol Jogi_Post
S15	-0.265853	1.63072	Lewa	Post	Lewa_Post
S150	0.781302	0.140482	Ol Jogi	Post	Ol Jogi_Post
S151	0.634628	-0.0515356	Ol Jogi	Post	Ol Jogi_Post
S153	0.923709	0.563627	Ol Jogi	Post	Ol Jogi_Post
S154	1.09347	0.366116	Ol Jogi	Post	Ol Jogi_Post
S155	1.09827	-0.209584	Ol Jogi	Post	Ol Jogi_Post
S156	1.56199	-0.0440631	Ol Jogi	Post	Ol Jogi_Post
S157	1.15121	0.494716	Ol Jogi	Post	Ol Jogi_Post
S158	1.249	-0.534678	Ol Jogi	Post	Ol Jogi_Post
S159	0.173478	-0.0787319	Ol Jogi	Post	Ol Jogi_Post
S16	0.415303	1.94066	Lewa	Post	Lewa_Post
S160	-0.146589	-0.523025	Ol Jogi	Post	Ol Jogi_Post
S161	1.15079	0.337619	Ol Jogi	Post	Ol Jogi_Post
S162	1.61783	-0.480259	Ol Jogi	Post	Ol Jogi_Post
S163	0.831536	-0.0410978	Ol Jogi	Post	Ol Jogi_Post
S165	1.17401	0.460464	Ol Jogi	Post	Ol Jogi_Post
S166	0.804719	0.0107795	Ol Jogi	Post	Ol Jogi_Post
S167	0.956017	0.866246	Ol Jogi	Post	Ol Jogi_Post
S168	1.59546	0.250559	Ol Jogi	Post	Ol Jogi_Post
S169	1.87252	0.263337	Ol Jogi	Post	Ol Jogi_Post
S170	1.23297	-0.0127879	Ol Jogi	Post	Ol Jogi_Post
S171	0.942571	0.186956	Ol Jogi	Post	Ol Jogi_Post
S172	0.832776	0.0123184	Ol Jogi	Post	Ol Jogi_Post
S173	0.479392	0.498181	Ol Jogi	Post	Ol Jogi_Post
S174	-0.267289	0.379867	Ol Jogi	Post	Ol Jogi_Post
S175	-0.333356	0.322141	Ol Jogi	Post	Ol Jogi_Post
S177	1.62687	-0.181462	Ol Jogi	Post	Ol Jogi_Post
S178	0.817331	-0.0537738	Ol Jogi	Post	Ol Jogi_Post
S179	-0.261171	-1.48113	Ol Jogi	Pre	Ol Jogi_Pre
S18	0.268248	2.28085	Lewa	Post	Lewa_Post
S180	-0.201475	-1.85304	Ol Jogi	Pre	Ol Jogi_Pre
S181	0.113453	-1.5014	Ol Jogi	Pre	Ol Jogi_Pre
S182	-0.196879	-1.8948	Ol Jogi	Pre	Ol Jogi_Pre
S183	0.0129108	-1.38352	Ol Jogi	Pre	Ol Jogi_Pre
S184	-0.0506757	-1.45882	Ol Jogi	Pre	Ol Jogi_Pre
S185	0.268236	-1.66235	Ol Jogi	Pre	Ol Jogi_Pre
S186	-0.0716669	-1.35347	Ol Jogi	Pre	Ol Jogi_Pre
S187	0.890251	-1.41681	Ol Jogi	Pre	Ol Jogi_Pre
S188	0.808886	-0.33508	Ol Jogi	Pre	Ol Jogi_Pre
S189	1.24797	-1.54196	Ol Jogi	Pre	Ol Jogi_Pre
S19	0.513191	2.09714	Lewa	Post	Lewa_Post
S190	1.13888	-1.57557	Ol Jogi	Pre	Ol Jogi_Pre
S191	0.821661	-0.860383	Ol Jogi	Pre	Ol Jogi_Pre
S192	0.864159	-1.8177	Ol Jogi	Pre	Ol Jogi_Pre
S193	1.26276	-0.577224	Ol Jogi	Pre	Ol Jogi_Pre
S194	0.3035	-1.48047	Ol Jogi	Pre	Ol Jogi_Pre
S195	1.07815	-0.762692	Ol Jogi	Pre	Ol Jogi_Pre
S196	0.159873	-1.23366	Ol Jogi	Pre	Ol Jogi_Pre
S197	0.556207	-1.36123	Ol Jogi	Pre	Ol Jogi_Pre
S198	0.30373	-1.53184	Ol Jogi	Pre	Ol Jogi_Pre
S199	0.776332	-0.784232	Ol Jogi	Pre	Ol Jogi_Pre
S2	-0.526958	0.767331	Lewa	Post	Lewa_Post
S20	-0.643407	1.67836	Lewa	Post	Lewa_Post
S200	0.763214	-1.25681	Ol Jogi	Pre	Ol Jogi_Pre
S201	0.57843	-1.33992	Ol Jogi	Pre	Ol Jogi_Pre
S202	0.687347	-0.976757	Ol Jogi	Pre	Ol Jogi_Pre
S203	-0.17283	-1.19941	Ol Jogi	Pre	Ol Jogi_Pre
S204	0.543061	-1.35428	Ol Jogi	Pre	Ol Jogi_Pre
S205	1.24448	-1.61219	Ol Jogi	Pre	Ol Jogi_Pre
S206	0.487589	-1.69542	Ol Jogi	Pre	Ol Jogi_Pre
S207	-0.123885	-1.24548	Ol Jogi	Pre	Ol Jogi_Pre
S208	-0.12137	-0.43593	Ol Jogi	Pre	Ol Jogi_Pre
S209	-0.337943	-0.489065	Ol Jogi	Pre	Ol Jogi_Pre
S21	-0.33964	2.3829	Lewa	Post	Lewa_Post
S210	1.23844	-1.00578	Ol Jogi	Pre	Ol Jogi_Pre
S211	1.41345	-0.77086	Ol Jogi	Pre	Ol Jogi_Pre
S212	-0.139083	-0.0089919	Ol Jogi	Pre	Ol Jogi_Pre
S213	1.17749	-1.13762	Ol Jogi	Pre	Ol Jogi_Pre
S214	-1.07282	-0.299937	Ol Jogi	Pre	Ol Jogi_Pre
S215	-0.797373	-0.597209	Ol Jogi	Pre	Ol Jogi_Pre
S216	-0.0239894	-0.668255	Ol Jogi	Pre	Ol Jogi_Pre
S217	-0.169446	-0.265204	Ol Jogi	Pre	Ol Jogi_Pre
S218	-0.0813625	-0.244896	Ol Jogi	Pre	Ol Jogi_Pre
S219	0.412653	-1.57004	Ol Jogi	Pre	Ol Jogi_Pre
S22	-0.257075	1.97932	Lewa	Post	Lewa_Post
S220	0.123928	-1.65769	Ol Jogi	Pre	Ol Jogi_Pre
S221	0.985172	-2.45724	Ol Jogi	Pre	Ol Jogi_Pre
S222	0.0125986	-1.73781	Ol Jogi	Pre	Ol Jogi_Pre
S223	0.483709	-1.39451	Ol Jogi	Pre	Ol Jogi_Pre
S224	1.35813	-1.65422	Ol Jogi	Pre	Ol Jogi_Pre
S226	1.40428	-1.51645	Ol Jogi	Pre	Ol Jogi_Pre
S227	1.30327	-1.62171	Ol Jogi	Pre	Ol Jogi_Pre
S228	1.17395	-1.25315	Ol Jogi	Pre	Ol Jogi_Pre
S229	1.284	-1.34178	Ol Jogi	Pre	Ol Jogi_Pre
S23	-0.44077	1.30319	Lewa	Post	Lewa_Post
S230	0.297762	-1.34994	Ol Jogi	Pre	Ol Jogi_Pre
S231	0.467454	-1.43658	Ol Jogi	Pre	Ol Jogi_Pre
S232	0.442846	-1.71374	Ol Jogi	Pre	Ol Jogi_Pre
S24	0.270122	1.96586	Lewa	Post	Lewa_Post
S25	0.266359	1.79685	Lewa	Post	Lewa_Post
S26	0.0977413	0.563386	Lewa	Post	Lewa_Post
S27	1.51035	0.898611	Lewa	Post	Lewa_Post
S28	1.39826	0.734271	Lewa	Post	Lewa_Post
S3	-0.153145	1.90035	Lewa	Post	Lewa_Post
S30	1.22085	1.45613	Lewa	Post	Lewa_Post
S31	0.959527	1.05565	Lewa	Post	Lewa_Post
S32	0.592742	0.397173	Lewa	Post	Lewa_Post
S33	-0.264039	1.3574	Lewa	Post	Lewa_Post
S34	-0.179968	2.42107	Lewa	Post	Lewa_Post
S35	0.160769	1.23284	Lewa	Pre	Lewa_Pre
S36	0.267825	1.11608	Lewa	Pre	Lewa_Pre
S37	-0.75369	1.76113	Lewa	Pre	Lewa_Pre
S38	-0.443328	1.30738	Lewa	Pre	Lewa_Pre
S39	-0.244576	1.60279	Lewa	Pre	Lewa_Pre
S4	1.04798	0.621784	Lewa	Post	Lewa_Post
S40	1.26008	-0.166308	Lewa	Pre	Lewa_Pre
S42	0.643673	0.134003	Lewa	Pre	Lewa_Pre
S43	-0.977644	1.35718	Lewa	Pre	Lewa_Pre
S44	-0.218517	1.60826	Lewa	Pre	Lewa_Pre
S45	-0.811912	1.098	Lewa	Pre	Lewa_Pre
S46	0.189061	1.10065	Lewa	Pre	Lewa_Pre
S47	-0.37428	1.50859	Lewa	Pre	Lewa_Pre
S48	-0.824656	0.851563	Lewa	Pre	Lewa_Pre
S49	-1.04501	0.783722	Lewa	Pre	Lewa_Pre
S50	1.14657	0.228744	Lewa	Pre	Lewa_Pre
S52	0.122011	-0.29752	Lewa	Pre	Lewa_Pre
S54	1.0676	-0.344309	Lewa	Pre	Lewa_Pre
S55	0.160422	0.779566	Lewa	Pre	Lewa_Pre
S56	-0.324329	1.14657	Lewa	Pre	Lewa_Pre
S57	-0.482938	1.81411	Lewa	Pre	Lewa_Pre
S58	0.164439	-0.046547	Lewa	Pre	Lewa_Pre
S59	0.584434	-0.065768	Lewa	Pre	Lewa_Pre
S6	0.177601	1.31115	Lewa	Post	Lewa_Post
S60	0.0719035	1.09909	Lewa	Pre	Lewa_Pre
S61	1.70307	0.0969272	Lewa	Pre	Lewa_Pre
S62	-0.355445	0.509922	Lewa	Pre	Lewa_Pre
S63	-0.705618	1.12457	Lewa	Pre	Lewa_Pre
S64	-1.17028	0.318378	Lewa	Pre	Lewa_Pre
S66	-0.0847086	0.779517	Lewa	Pre	Lewa_Pre
S67	-0.225962	1.04452	Lewa	Pre	Lewa_Pre
S68	-0.162415	1.35107	Lewa	Pre	Lewa_Pre
S69	-0.993141	1.16631	Lewa	Pre	Lewa_Pre
S7	0.468637	1.07183	Lewa	Post	Lewa_Post
S70	-0.814905	0.0178665	Lewa	Pre	Lewa_Pre
S71	0.367181	0.486282	Lewa	Pre	Lewa_Pre
S72	1.35107	-0.361383	Lewa	Pre	Lewa_Pre
S73	0.451135	0.38258	Lewa	Pre	Lewa_Pre
S74	0.681547	1.13295	Lewa	Post	Lewa_Post
S76	-0.928549	-0.572025	Ol Pejeta	Post	Ol Pejeta_Post
S78	-1.43237	-0.131643	Ol Pejeta	Post	Ol Pejeta_Post
S79	-1.25587	-0.112948	Ol Pejeta	Post	Ol Pejeta_Post
S8	-0.163282	2.0491	Lewa	Post	Lewa_Post
S80	-1.28449	0.389688	Ol Pejeta	Post	Ol Pejeta_Post
S81	-1.98191	-0.0409395	Ol Pejeta	Post	Ol Pejeta_Post
S82	-1.91389	-0.533964	Ol Pejeta	Post	Ol Pejeta_Post
S83	-1.71274	0.0690725	Ol Pejeta	Post	Ol Pejeta_Post
S84	-1.45508	-0.0470756	Ol Pejeta	Post	Ol Pejeta_Post
S85	-1.68482	-0.321661	Ol Pejeta	Post	Ol Pejeta_Post
S86	-1.7345	-0.295293	Ol Pejeta	Post	Ol Pejeta_Post
S87	-1.77954	-0.129901	Ol Pejeta	Post	Ol Pejeta_Post
S88	-1.79051	-0.062196	Ol Pejeta	Post	Ol Pejeta_Post
S9	0.769004	2.02924	Lewa	Post	Lewa_Post
S90	-1.45528	-0.0726217	Ol Pejeta	Post	Ol Pejeta_Post
S91	-1.63467	-0.284665	Ol Pejeta	Post	Ol Pejeta_Post
S92	-1.54984	0.306472	Ol Pejeta	Post	Ol Pejeta_Post
S93	-1.6296	0.17542	Ol Pejeta	Post	Ol Pejeta_Post
S94	-1.74356	-0.328246	Ol Pejeta	Post	Ol Pejeta_Post
S95	-1.82664	-0.302883	Ol Pejeta	Post	Ol Pejeta_Post
S96	-1.76576	-0.432165	Ol Pejeta	Post	Ol Pejeta_Post
S97	-1.55958	-0.451284	Ol Pejeta	Post	Ol Pejeta_Post
S98	-1.19913	0.218525	Ol Pejeta	Pre	Ol Pejeta_Pre
S99	-1.16067	0.0442912	Ol Pejeta	Pre	Ol Pejeta_Pre

## Sheet: Fig3_GZ
SampleID	PC1	PC2	Bloc	Season	Bloc_season
S105	-1.40901	0.340588	Westgate	Pre	Westgate_Pre
S106	-1.43745	-0.723702	Westgate	Pre	Westgate_Pre
S225	-0.840278	0.78291	Westgate	Pre	Westgate_Pre
S233	0.0767363	0.393335	Mpala-Oljogi	Post	Mpala_Oljogi_Post
S234	-0.0103634	-0.35744	Mpala-Oljogi	Post	Mpala_Oljogi_Post
S235	-0.00951289	-0.124322	Mpala-Oljogi	Post	Mpala_Oljogi_Post
S236	0.298581	-0.697058	Mpala-Oljogi	Post	Mpala_Oljogi_Post
S237	0.118703	0.0720056	Mpala-Oljogi	Post	Mpala_Oljogi_Post
S238	0.424087	0.846255	Mpala-Oljogi	Post	Mpala_Oljogi_Post
S239	0.649976	1.07695	Lewa	Pre	Lewa_Pre
S240	0.214583	1.03669	Lewa	Pre	Lewa_Pre
S241	0.541791	1.44259	Lewa	Pre	Lewa_Pre
S242	0.258659	0.664803	Lewa	Pre	Lewa_Pre
S243	0.0296711	0.927549	Lewa	Pre	Lewa_Pre
S244	-0.0493966	1.26767	Lewa	Pre	Lewa_Pre
S245	0.372506	1.40097	Lewa	Pre	Lewa_Pre
S246	0.0232341	1.02905	Lewa	Pre	Lewa_Pre
S247	0.455352	1.41916	Lewa	Pre	Lewa_Pre
S248	0.410225	1.41372	Lewa	Pre	Lewa_Pre
S249	0.53354	0.896363	Lewa	Pre	Lewa_Pre
S250	0.219463	1.39481	Lewa	Pre	Lewa_Pre
S251	0.301954	2.1614	Lewa	Pre	Lewa_Pre
S252	0.706153	-0.171768	Lewa	Pre	Lewa_Pre
S253	0.833455	0.920159	Lewa	Pre	Lewa_Pre
S254	0.713272	0.477283	Lewa	Pre	Lewa_Pre
S255	0.0942653	1.76247	Lewa	Pre	Lewa_Pre
S256	0.343606	1.26949	Lewa	Pre	Lewa_Pre
S257	0.22761	1.16013	Lewa	Pre	Lewa_Pre
S258	0.516584	0.864515	Lewa	Pre	Lewa_Pre
S259	0.580123	0.676161	Lewa	Pre	Lewa_Pre
S260	0.420049	1.48946	Lewa	Post	Lewa_Post
S261	0.745432	1.52601	Lewa	Post	Lewa_Post
S262	0.902506	0.865921	Lewa	Post	Lewa_Post
S263	1.00659	1.51946	Lewa	Post	Lewa_Post
S264	0.515731	1.94405	Lewa	Post	Lewa_Post
S265	0.576572	0.554777	Lewa	Post	Lewa_Post
S266	0.577551	1.49953	Lewa	Post	Lewa_Post
S267	0.898262	0.915197	Lewa	Post	Lewa_Post
S268	0.979126	1.8328	Lewa	Post	Lewa_Post
S269	0.531486	0.881482	Lewa	Post	Lewa_Post
S270	0.0983565	0.966977	Lewa	Post	Lewa_Post
S271	0.683166	0.876919	Lewa	Post	Lewa_Post
S272	0.211664	1.15852	Lewa	Post	Lewa_Post
S273	0.717587	0.601167	Lewa	Post	Lewa_Post
S274	-1.095	-0.612142	Westgate	Pre	Westgate_Pre
S275	0.831633	1.55421	Lewa	Post	Lewa_Post
S276	0.555565	0.968957	Lewa	Post	Lewa_Post
S277	0.00753263	-0.192064	Lewa	Post	Lewa_Post
S278	0.295989	1.47683	Lewa	Post	Lewa_Post
S279	0.500728	-0.0667577	Lewa	Post	Lewa_Post
S280	0.748141	0.197008	Lewa	Post	Lewa_Post
S281	0.852758	1.01142	Lewa	Post	Lewa_Post
S282	0.878142	0.812689	Lewa	Post	Lewa_Post
S283	0.419889	1.15736	Lewa	Post	Lewa_Post
S284	0.563549	1.70117	Lewa	Post	Lewa_Post
S285	0.367968	-0.630761	Mpala-Oljogi	Post	Mpala_Oljogi_Post
S286	0.295655	-0.55266	Mpala-Oljogi	Post	Mpala_Oljogi_Post
S287	0.342318	-0.671518	Mpala-Oljogi	Post	Mpala_Oljogi_Post
S288	0.54308	-0.727515	Mpala-Oljogi	Post	Mpala_Oljogi_Post
S289	0.329788	-0.709553	Mpala-Oljogi	Post	Mpala_Oljogi_Post
S290	0.019299	-1.16772	Mpala-Oljogi	Post	Mpala_Oljogi_Post
S291	0.548404	-1.34293	Mpala-Oljogi	Post	Mpala_Oljogi_Post
S292	0.345097	-0.456419	Mpala-Oljogi	Post	Mpala_Oljogi_Post
S293	0.451259	-0.752516	Mpala-Oljogi	Post	Mpala_Oljogi_Post
S294	0.718392	-0.960523	Mpala-Oljogi	Post	Mpala_Oljogi_Post
S295	0.586417	-1.04719	Mpala-Oljogi	Post	Mpala_Oljogi_Post
S296	0.794869	-1.31294	Mpala-Oljogi	Post	Mpala_Oljogi_Post
S297	0.734632	-0.886652	Mpala-Oljogi	Post	Mpala_Oljogi_Post
S298	0.584753	-0.868692	Mpala-Oljogi	Post	Mpala_Oljogi_Post
S299	0.314948	-1.24483	Mpala-Oljogi	Post	Mpala_Oljogi_Post
S300	0.644519	-0.506597	Mpala-Oljogi	Pre	Mpala_Oljogi_Pre
S301	0.685325	-0.835267	Mpala-Oljogi	Pre	Mpala_Oljogi_Pre
S302	0.411459	-0.614024	Mpala-Oljogi	Pre	Mpala_Oljogi_Pre
S303	0.409066	-0.713648	Mpala-Oljogi	Pre	Mpala_Oljogi_Pre
S304	0.00163747	-0.737268	Mpala-Oljogi	Pre	Mpala_Oljogi_Pre
S305	0.416072	-0.776143	Mpala-Oljogi	Pre	Mpala_Oljogi_Pre
S306	0.725392	-0.434536	Mpala-Oljogi	Pre	Mpala_Oljogi_Pre
S307	0.43146	-1.13011	Mpala-Oljogi	Pre	Mpala_Oljogi_Pre
S308	0.545242	-1.04369	Mpala-Oljogi	Pre	Mpala_Oljogi_Pre
S309	0.202736	-0.925435	Mpala-Oljogi	Pre	Mpala_Oljogi_Pre
S310	0.344935	-1.10196	Mpala-Oljogi	Pre	Mpala_Oljogi_Pre
S311	0.395819	-0.549783	Mpala-Oljogi	Pre	Mpala_Oljogi_Pre
S312	0.490187	-0.100704	Mpala-Oljogi	Pre	Mpala_Oljogi_Pre
S313	0.536005	0.00382472	Mpala-Oljogi	Post	Mpala_Oljogi_Post
S314	0.817402	-1.3316	Mpala-Oljogi	Post	Mpala_Oljogi_Post
S315	0.536698	-0.287232	Mpala-Oljogi	Post	Mpala_Oljogi_Post
S316	0.757849	-0.605511	Mpala-Oljogi	Post	Mpala_Oljogi_Post
S317	0.580902	-1.19005	Mpala-Oljogi	Post	Mpala_Oljogi_Post
S318	0.849862	-1.01689	Mpala-Oljogi	Post	Mpala_Oljogi_Post
S319	0.692267	-0.993582	Mpala-Oljogi	Post	Mpala_Oljogi_Post
S320	0.619007	-0.87641	Mpala-Oljogi	Post	Mpala_Oljogi_Post
S321	0.0181711	-0.710662	Mpala-Oljogi	Post	Mpala_Oljogi_Post
S322	0.369512	-0.588574	Mpala-Oljogi	Post	Mpala_Oljogi_Post
S323	0.877	0.0237486	Mpala-Oljogi	Post	Mpala_Oljogi_Post
S324	0.423906	-0.402248	Mpala-Oljogi	Post	Mpala_Oljogi_Post
S325	0.806723	-0.857931	Mpala-Oljogi	Post	Mpala_Oljogi_Post
S326	1.04837	-0.247066	Mpala-Oljogi	Post	Mpala_Oljogi_Post
S327	0.878583	-0.893043	Mpala-Oljogi	Post	Mpala_Oljogi_Post
S328	0.556578	-1.05027	Mpala-Oljogi	Post	Mpala_Oljogi_Post
S329	0.561483	-0.591107	Mpala-Oljogi	Post	Mpala_Oljogi_Post
S330	0.529511	-0.182651	Mpala-Oljogi	Post	Mpala_Oljogi_Post
S331	0.790629	-0.940685	Mpala-Oljogi	Post	Mpala_Oljogi_Post
S332	0.735528	-1.25528	Mpala-Oljogi	Pre	Mpala_Oljogi_Pre
S333	0.796973	-1.03532	Mpala-Oljogi	Pre	Mpala_Oljogi_Pre
S334	0.6879	-0.66493	Mpala-Oljogi	Pre	Mpala_Oljogi_Pre
S335	0.676511	-0.433203	Mpala-Oljogi	Pre	Mpala_Oljogi_Pre
S336	0.39704	-0.45995	Mpala-Oljogi	Pre	Mpala_Oljogi_Pre
S337	0.785311	-0.829406	Mpala-Oljogi	Pre	Mpala_Oljogi_Pre
S338	0.7764	-0.479105	Mpala-Oljogi	Pre	Mpala_Oljogi_Pre
S339	0.913302	-1.11653	Mpala-Oljogi	Pre	Mpala_Oljogi_Pre
S340	0.78338	-0.992578	Mpala-Oljogi	Pre	Mpala_Oljogi_Pre
S342	0.514485	-0.862297	Mpala-Oljogi	Pre	Mpala_Oljogi_Pre
S343	0.85164	-0.947367	Mpala-Oljogi	Pre	Mpala_Oljogi_Pre
S345	0.638965	-1.4635	Mpala-Oljogi	Pre	Mpala_Oljogi_Pre
S347	0.744149	-0.309124	Mpala-Oljogi	Pre	Mpala_Oljogi_Pre
S348	-1.41525	0.930054	Westgate	Post	Westgate_Post
S349	-1.55176	0.57625	Westgate	Post	Westgate_Post
S350	-1.7183	0.452926	Westgate	Post	Westgate_Post
S351	-1.18129	-0.687241	Westgate	Post	Westgate_Post
S352	-1.15677	-0.155675	Westgate	Post	Westgate_Post
S353	-1.17661	-0.625853	Westgate	Post	Westgate_Post
S354	-0.917529	-0.566817	Westgate	Post	Westgate_Post
S355	-1.71193	0.250221	Westgate	Post	Westgate_Post
S356	-1.68456	-0.315239	Westgate	Post	Westgate_Post
S357	-1.99455	0.336122	Westgate	Post	Westgate_Post
S358	-1.48457	-0.219696	Westgate	Post	Westgate_Post
S359	-1.53205	0.0910074	Westgate	Post	Westgate_Post
S360	-1.53382	-0.208914	Westgate	Post	Westgate_Post
S361	-1.40323	0.163237	Westgate	Post	Westgate_Post
S362	-1.57781	-0.516488	Westgate	Post	Westgate_Post
S363	-1.49034	-0.819177	Westgate	Post	Westgate_Post
S364	-1.72506	-1.06805	Westgate	Post	Westgate_Post
S365	-1.14194	-1.25492	Westgate	Post	Westgate_Post
S366	-1.19287	-0.728844	Westgate	Post	Westgate_Post
S367	-1.29717	-1.03072	Westgate	Post	Westgate_Post
S368	-1.57922	-0.199539	Westgate	Post	Westgate_Post
S369	-1.44272	0.143976	Westgate	Post	Westgate_Post
S370	-1.235	0.414404	Westgate	Pre	Westgate_Pre
S371	-1.59305	0.266531	Westgate	Pre	Westgate_Pre
S372	-1.31378	0.73263	Westgate	Pre	Westgate_Pre
S373	-1.39426	-0.292911	Westgate	Pre	Westgate_Pre
S374	-1.31534	-0.405442	Westgate	Pre	Westgate_Pre
S375	-1.5123	-0.20093	Westgate	Pre	Westgate_Pre
S376	-1.41128	0.0108919	Westgate	Pre	Westgate_Pre
S377	-1.40706	0.202982	Westgate	Pre	Westgate_Pre
S378	-1.28352	0.473466	Westgate	Pre	Westgate_Pre
S379	-1.5364	0.365387	Westgate	Pre	Westgate_Pre
S380	-1.32478	0.714777	Westgate	Pre	Westgate_Pre
S381	-1.28608	0.481773	Westgate	Pre	Westgate_Pre
S382	-0.923819	-0.0757553	Westgate	Pre	Westgate_Pre
S383	-1.28677	0.53833	Westgate	Pre	Westgate_Pre
S384	-1.44709	0.592472	Westgate	Pre	Westgate_Pre
S51	-1.35292	-0.378203	Westgate	Pre	Westgate_Pre
S75	0.688858	0.137409	Mpala-Oljogi	Pre	Mpala_Oljogi_Pre

## Sheet: Fig4-6_BR
SampleID	NDVI	Rainfall	Reserve	Reserve_season	Diversity	Grass	Legumes	Ebenaceae
S1	162.579	87.6606	Lewa	Lewa_Wet	2.62754	0.310915	0.160946	0
S10	160.253	75.9724	Lewa	Lewa_Wet	2.45778	0.11165	0.50466	0
S100	164.571	78.6605	Ol Pejeta	Ol Pejeta_Dry	2.51226	0.566578	0.00123784	0.00884173
S101	150.667	37.9775	Ol Pejeta	Ol Pejeta_Dry	2.16803	0.158391	0.14788	0.386009
S102	146.039	36.9935	Ol Pejeta	Ol Pejeta_Dry	1.83151	0.238901	0.238901	0.304098
S103	142.909	36.9935	Ol Pejeta	Ol Pejeta_Dry	1.90078	0.0857549	0.126803	0.487706
S104	144.217	37.9775	Ol Pejeta	Ol Pejeta_Dry	2.08206	0.0809707	0.282604	0.253572
S107	145.637	37.9775	Ol Pejeta	Ol Pejeta_Dry	2.47202	0.279115	0.126536	0.263145
S108	156.606	40.0053	Ol Pejeta	Ol Pejeta_Dry	2.12121	0.430206	0.111111	0.00228833
S109	154.609	40.0053	Ol Pejeta	Ol Pejeta_Dry	2.35968	0.406409	0.0555353	0.00127458
S11	152.095	75.9724	Lewa	Lewa_Wet	2.5075	0.148625	0.0592784	0.190435
S110	156.458	37.9775	Ol Pejeta	Ol Pejeta_Dry	0.931853	0.0832821	0.0873846	0.779282
S111	144.217	37.9775	Ol Pejeta	Ol Pejeta_Dry	1.38329	0.313739	0.0226629	0.564271
S112	148	36.9935	Ol Pejeta	Ol Pejeta_Dry	1.79538	0.113008	0.388078	0.279106
S113	147.077	25.0524	Ol Pejeta	Ol Pejeta_Dry	1.7912	0.149233	0.152545	0.504707
S114	142.089	25.0524	Ol Pejeta	Ol Pejeta_Dry	1.47157	0.0244669	0.276079	0.229625
S115	142.732	25.0524	Ol Pejeta	Ol Pejeta_Dry	1.62359	0.0812775	0.196916	0.520044
S116	144.818	32.6421	Ol Pejeta	Ol Pejeta_Dry	1.54301	0.0294118	0.485793	0.307079
S117	142.089	24.51	Ol Pejeta	Ol Pejeta_Dry	1.46197	0.0391556	0.454205	0.335887
S118	158.426	40.8541	Ol Pejeta	Ol Pejeta_Dry	1.43781	0.0658637	0.0205023	0.476422
S119	138.827	25.0223	Ol Pejeta	Ol Pejeta_Dry	1.66641	0.0277721	0.402189	0.297385
S12	160.361	75.9724	Lewa	Lewa_Wet	2.24796	0.0611413	0.302083	0
S120	136.182	25.0223	Ol Pejeta	Ol Pejeta_Dry	1.53054	0.0455213	0.434655	0.322687
S121	138.271	37.299	Ol Pejeta	Ol Pejeta_Dry	1.14604	0.0771775	0.103271	0.705807
S122	154.732	41.8945	Ol Pejeta	Ol Pejeta_Dry	0.979592	0.036699	0.0201192	0.818554
S123	148.721	41.8945	Ol Pejeta	Ol Pejeta_Dry	1.41428	0.0876011	0.223869	0.599581
S124	138.827	37.299	Ol Pejeta	Ol Pejeta_Dry	2.18598	0.142971	0.247675	0.294446
S125	138.24	37.299	Ol Pejeta	Ol Pejeta_Dry	1.82622	0.115734	0.0502269	0.480182
S126	137.797	37.299	Ol Pejeta	Ol Pejeta_Dry	1.79195	0.0426326	0.413003	0.222489
S127	144.309	38.429	Ol Pejeta	Ol Pejeta_Dry	1.25383	0.104262	0.0239841	0.697919
S129	140.769	25.0223	Ol Pejeta	Ol Pejeta_Dry	1.44426	0.0717997	0.497402	0.333491
S13	155.26	62.8758	Lewa	Lewa_Wet	2.21441	0.0262772	0.4266	0
S130	154.732	41.8945	Ol Pejeta	Ol Pejeta_Dry	1.71735	0.120159	0.0871897	0.599404
S131	154.373	66.5791	Ol Jogi	Ol Jogi_Wet	2.40599	0.085678	0.595515	0.0171356
S132	162.246	66.5791	Ol Jogi	Ol Jogi_Wet	2.14641	0.0391757	0.63232	0.129259
S133	160.407	66.5791	Ol Jogi	Ol Jogi_Wet	2.72707	0.101918	0.317808	0
S134	154.891	52.0268	Ol Jogi	Ol Jogi_Wet	2.02225	0.0822556	0.454734	0.00689774
S135	147.393	80.1626	Ol Jogi	Ol Jogi_Wet	2.60428	0.0238672	0.120828	0.0863323
S136	152.098	80.1626	Ol Jogi	Ol Jogi_Wet	2.34605	0.108508	0.641492	0
S137	146.603	80.1626	Ol Jogi	Ol Jogi_Wet	2.52963	0.0597205	0.65756	0
S138	152.4	80.1626	Ol Jogi	Ol Jogi_Wet	2.78768	0.163772	0.455089	0
S139	162.085	66.5791	Ol Jogi	Ol Jogi_Wet	2.17781	0.0408063	0.711652	0.0115536
S14	163.08	87.6606	Lewa	Lewa_Wet	2.5026	0.206318	0.158932	0.330077
S141	156.649	74.8153	Ol Jogi	Ol Jogi_Wet	1.86962	0.016152	0.303721	0.487886
S142	158.217	74.8153	Ol Jogi	Ol Jogi_Wet	2.40629	0.0262839	0.237161	0.387182
S143	154.594	52.0268	Ol Jogi	Ol Jogi_Wet	1.63271	0.0773102	0.735857	0
S144	154.144	52.0268	Ol Jogi	Ol Jogi_Wet	1.36187	0.00838498	0.804375	0.00123952
S145	142.125	52.0268	Ol Jogi	Ol Jogi_Wet	1.86578	0.0255081	0.514932	0
S146	154.683	52.0268	Ol Jogi	Ol Jogi_Wet	2.36631	0.057243	0.159813	0.427336
S147	151.632	47.272	Ol Jogi	Ol Jogi_Wet	1.83302	0.0136228	0.734581	0
S148	151.527	47.7644	Ol Jogi	Ol Jogi_Wet	1.27073	0.0045819	0.870103	0
S149	151.602	66.5791	Ol Jogi	Ol Jogi_Wet	2.43355	0.06608	0.425042	0.271422
S15	159.081	133.654	Lewa	Lewa_Wet	2.16185	0.111682	0.0722651	0.15367
S150	150.926	66.5791	Ol Jogi	Ol Jogi_Wet	2.31229	0.0909091	0.475034	0.177514
S151	155.64	66.5791	Ol Jogi	Ol Jogi_Wet	2.37478	0.0932452	0.52325	0.223935
S153	156.196	52.0268	Ol Jogi	Ol Jogi_Wet	1.78562	0.0185185	0.686059	0.028826
S154	155.408	52.0268	Ol Jogi	Ol Jogi_Wet	1.96223	0.0209312	0.715506	0.0450662
S155	151.602	32.2985	Ol Jogi	Ol Jogi_Wet	2.01241	0.0352548	0.632784	0.00566135
S156	150.926	32.2985	Ol Jogi	Ol Jogi_Wet	1.54185	0.00877276	0.428544	0
S157	153.097	33.1324	Ol Jogi	Ol Jogi_Wet	1.92711	0.00768681	0.541115	0
S158	154.611	33.1324	Ol Jogi	Ol Jogi_Wet	1.77719	0.0160047	0.459791	0
S159	156.196	36.9885	Ol Jogi	Ol Jogi_Wet	2.35232	0.218594	0.207969	0.278281
S16	161.407	133.654	Lewa	Lewa_Wet	2.48795	0.10678	0.593654	0
S160	156.627	36.9885	Ol Jogi	Ol Jogi_Wet	1.40847	0.00119952	0.192123	0.652939
S161	151.324	36.9885	Ol Jogi	Ol Jogi_Wet	1.4751	0.0669428	0.726263	0.0019884
S162	153.17	36.9885	Ol Jogi	Ol Jogi_Wet	1.73908	0.013104	0.680453	0
S163	150.544	33.1324	Ol Jogi	Ol Jogi_Wet	1.0099	0.0199567	0.86415	0
S165	147.996	36.9885	Ol Jogi	Ol Jogi_Wet	2.45224	0.0194335	0.414855	0.103755
S166	157.309	33.1324	Ol Jogi	Ol Jogi_Wet	2.28401	0.021281	0.264256	0.0183884
S167	153.658	33.1324	Ol Jogi	Ol Jogi_Wet	2.464	0.0174106	0.0957585	0
S168	154.611	33.1324	Ol Jogi	Ol Jogi_Wet	2.18612	0.0125161	0.387141	0
S169	151.966	46.1866	Ol Jogi	Ol Jogi_Wet	2.62393	0.0614856	0.443956	0
S170	157.442	46.1866	Ol Jogi	Ol Jogi_Wet	2.17294	0.0503082	0.649831	0.0562736
S171	151.966	46.1866	Ol Jogi	Ol Jogi_Wet	2.51219	0.153908	0.491167	0.167024
S172	157.705	46.1866	Ol Jogi	Ol Jogi_Wet	1.0159	0.0338655	0.892598	0.00419287
S173	154.39	65.4838	Ol Jogi	Ol Jogi_Wet	1.356	0.0379562	0.739335	0.0115166
S174	165	65.4838	Ol Jogi	Ol Jogi_Wet	1.65565	0.0247591	0.785174	0.0220904
S175	165	65.4838	Ol Jogi	Ol Jogi_Wet	2.5349	0.0433343	0.571074	0.178305
S177	150.173	36.9885	Ol Jogi	Ol Jogi_Wet	1.44487	0.0315486	0.781864	0
S178	151.395	36.9885	Ol Jogi	Ol Jogi_Wet	1.43374	0.0312372	0.802507	0.0221948
S179	125.461	9.85677	Ol Jogi	Ol Jogi_Dry	1.50628	0.0128029	0.41358	0.466392
S18	153.722	62.8758	Lewa	Lewa_Wet	2.6703	0.0769898	0.394619	0
S180	124.685	9.85677	Ol Jogi	Ol Jogi_Dry	1.51716	0.0104609	0.505394	0.389506
S181	124.685	9.85677	Ol Jogi	Ol Jogi_Dry	1.89904	0.123817	0.585228	0.171286
S182	125.321	9.85677	Ol Jogi	Ol Jogi_Dry	1.67005	0.0354833	0.277574	0.528929
S183	124.716	9.85677	Ol Jogi	Ol Jogi_Dry	1.18868	0.0139078	0.415599	0.5015
S184	124.771	9.85677	Ol Jogi	Ol Jogi_Dry	1.33804	0.0260895	0.778832	0.130448
S185	124.946	12.3272	Ol Jogi	Ol Jogi_Dry	1.74358	0.0180348	0.592869	0.0178275
S186	125.944	11.8105	Ol Jogi	Ol Jogi_Dry	1.93607	0.0235915	0.290141	0.273944
S187	127.123	11.8105	Ol Jogi	Ol Jogi_Dry	1.2064	0.0136036	0.890904	0.00160043
S188	126.461	11.8105	Ol Jogi	Ol Jogi_Dry	2.53383	0.139687	0.274001	0
S189	125.967	11.8105	Ol Jogi	Ol Jogi_Dry	1.1814	0.0125504	0.814844	0.00154943
S19	154.595	61.0335	Lewa	Lewa_Wet	2.22173	0.0232474	0.368507	0
S190	126.764	11.8105	Ol Jogi	Ol Jogi_Dry	1.92001	0.043468	0.571664	0.00328947
S191	126.415	11.8105	Ol Jogi	Ol Jogi_Dry	2.15423	0.11998	0.491185	0.00342801
S192	127.378	11.8105	Ol Jogi	Ol Jogi_Dry	2.09739	0.030002	0.761814	0.00111118
S193	126.609	7.47698	Ol Jogi	Ol Jogi_Dry	1.86084	0.00662784	0.568588	0
S194	126.283	22.2057	Ol Jogi	Ol Jogi_Dry	1.78929	0.0142364	0.605263	0.0901639
S195	126.046	24.1244	Ol Jogi	Ol Jogi_Dry	2.61982	0.05	0.223602	0.00900621
S196	126.196	22.2057	Ol Jogi	Ol Jogi_Dry	2.35337	0.149301	0.182036	0.117365
S197	126.45	22.2057	Ol Jogi	Ol Jogi_Dry	1.72118	0.00868056	0.789931	0.0190972
S198	125.967	21.9239	Ol Jogi	Ol Jogi_Dry	2.00609	0.012627	0.253465	0.385279
S199	126.794	22.0989	Ol Jogi	Ol Jogi_Dry	1.53903	0.00592373	0.859311	0
S2	155.636	133.654	Lewa	Lewa_Wet	2.21624	0.313589	0.385956	0.124363
S20	154.746	88.6819	Lewa	Lewa_Wet	2.62733	0.536597	0.0871795	0.0452214
S200	126.202	22.0989	Ol Jogi	Ol Jogi_Dry	2.12868	0.0196176	0.56295	0.0916315
S201	125.856	23.5431	Ol Jogi	Ol Jogi_Dry	2.16816	0.0169996	0.479176	0.280705
S202	125.977	23.5431	Ol Jogi	Ol Jogi_Dry	1.93695	0.0259179	0.739309	0.0192225
S203	126.005	23.5431	Ol Jogi	Ol Jogi_Dry	1.68656	0.00421804	0.24562	0.550941
S204	126.202	22.2057	Ol Jogi	Ol Jogi_Dry	1.91668	0.0311267	0.380535	0.0460324
S205	127.875	22.2057	Ol Jogi	Ol Jogi_Dry	2.47509	0.0683419	0.438416	0.0573006
S206	126.192	22.2057	Ol Jogi	Ol Jogi_Dry	1.91516	0.0138652	0.345658	0.390659
S207	130.3	23.5431	Ol Jogi	Ol Jogi_Dry	2.4594	0.0154	0.1638	0.3496
S208	132.745	36.022	Ol Jogi	Ol Jogi_Dry	2.44819	0.00537201	0.137792	0.281493
S209	131.303	36.022	Ol Jogi	Ol Jogi_Dry	2.43486	0.0186019	0.0859604	0.367143
S21	155.682	55.2854	Lewa	Lewa_Wet	2.54913	0.387024	0.0133291	0.00144532
S210	125.892	20.4595	Ol Jogi	Ol Jogi_Dry	1.75942	0.00998607	0.776359	0
S211	126.609	20.4595	Ol Jogi	Ol Jogi_Dry	2.12244	0.0278848	0.473362	0
S212	126.794	20.4595	Ol Jogi	Ol Jogi_Dry	2.42444	0.00749335	0.0703408	0.279188
S213	132.745	33.0612	Ol Jogi	Ol Jogi_Dry	1.88879	0.0327927	0.71615	0
S214	126	31.7378	Ol Jogi	Ol Jogi_Dry	1.48183	0.00393357	0.22465	0.551573
S215	126	31.7378	Ol Jogi	Ol Jogi_Dry	1.3914	0.000891742	0.391653	0.411985
S216	127.927	31.7378	Ol Jogi	Ol Jogi_Dry	1.96917	0.00246873	0.0804806	0.0888743
S217	130.053	33.0612	Ol Jogi	Ol Jogi_Dry	2.46085	0.0086334	0.0918088	0.071594
S218	131.303	33.0612	Ol Jogi	Ol Jogi_Dry	2.3918	0.00501393	0.359331	0.119777
S219	126.005	20.6571	Ol Jogi	Ol Jogi_Dry	1.5898	0.00539348	0.69772	0.0147095
S22	161.579	133.654	Lewa	Lewa_Wet	2.93713	0.100364	0.281331	0.0147339
S220	125.85	22.8154	Ol Jogi	Ol Jogi_Dry	1.58335	0.0103477	0.775248	0.0438742
S221	125.817	22.8154	Ol Jogi	Ol Jogi_Dry	1.97455	0.00347374	0.671159	0.0214652
S222	125.988	22.8154	Ol Jogi	Ol Jogi_Dry	1.89236	0.0155393	0.590494	0.23149
S223	125.939	19.1413	Ol Jogi	Ol Jogi_Dry	1.76147	0.00910954	0.711911	0.0507857
S224	126.196	19.6016	Ol Jogi	Ol Jogi_Dry	2.23008	0.00778412	0.423975	0.0430721
S226	127.123	14.4185	Ol Jogi	Ol Jogi_Dry	1.66518	0.0594525	0.604149	0
S227	126.046	14.4185	Ol Jogi	Ol Jogi_Dry	1.54879	0.0718583	0.643549	0
S228	126.461	14.4185	Ol Jogi	Ol Jogi_Dry	2.02226	0.0286929	0.405243	0
S229	126.764	14.4185	Ol Jogi	Ol Jogi_Dry	2.36693	0.0558799	0.294412	0
S23	154.646	72.1051	Lewa	Lewa_Wet	1.86893	0.0724826	0.508189	0.00275661
S230	125.856	21.2923	Ol Jogi	Ol Jogi_Dry	1.11794	0.00535595	0.836867	0.00535595
S231	125.977	21.2923	Ol Jogi	Ol Jogi_Dry	1.94665	0.0212922	0.71072	0.0580029
S232	126.022	21.2923	Ol Jogi	Ol Jogi_Dry	1.78375	0.0180401	0.619376	0.0877506
S24	155.421	58.3884	Lewa	Lewa_Wet	2.53644	0.194829	0.457094	0
S25	153.154	58.3884	Lewa	Lewa_Wet	2.4036	0.280244	0.400438	0
S26	163.861	112.816	Lewa	Lewa_Wet	1.81328	0.0290097	0.0418473	0.53001
S27	155.26	48.1504	Lewa	Lewa_Wet	2.04033	0.0308939	0.0561582	0
S28	154.538	48.1504	Lewa	Lewa_Wet	2.71753	0.128214	0.343393	0
S3	163.761	87.6606	Lewa	Lewa_Wet	2.78569	0.159747	0.271444	0.193467
S30	154.809	48.1504	Lewa	Lewa_Wet	2.42969	0.0923749	0.448614	0
S31	163.861	112.816	Lewa	Lewa_Wet	2.87919	0.0954879	0.343652	0.0741518
S32	152.095	47.4251	Lewa	Lewa_Wet	1.72276	0.0733011	0.0414093	0.00267156
S33	159.376	119.165	Lewa	Lewa_Wet	1.28058	0.0405802	0.0975028	0.735035
S34	156.044	32.8552	Lewa	Lewa_Wet	2.76637	0.144923	0.0786588	0.00508502
S35	141.24	57.172	Lewa	Lewa_Dry	2.39489	0.0351164	0.363901	0.00254731
S36	121.741	57.172	Lewa	Lewa_Dry	1.79321	0.0194791	0.560025	0
S37	147.527	51.4631	Lewa	Lewa_Dry	1.8068	0.0266729	0.0311964	0.526439
S38	140.41	56.4492	Lewa	Lewa_Dry	1.73671	0.00764656	0.0215803	0.55565
S39	139.455	56.4492	Lewa	Lewa_Dry	2.20748	0.00984626	0.0656417	0.428053
S4	160.17	75.7168	Lewa	Lewa_Wet	2.2582	0.082172	0.233061	0
S40	132.543	57.7134	Lewa	Lewa_Dry	2.01618	0.0340285	0.301552	0
S42	135.692	56.4492	Lewa	Lewa_Dry	2.89527	0.0862482	0.437789	0.0512698
S43	139.168	56.4492	Lewa	Lewa_Dry	2.44629	0.0134757	0.623031	0.118481
S44	151.442	51.4631	Lewa	Lewa_Dry	2.6968	0.0234574	0.311066	0.00135985
S45	142.067	56.4492	Lewa	Lewa_Dry	2.43497	0.0477511	0.518526	0.181296
S46	137.816	51.4631	Lewa	Lewa_Dry	2.16548	0.0328863	0.699234	0.0635377
S47	140.469	51.4631	Lewa	Lewa_Dry	2.52799	0.020039	0.409824	0.13584
S48	135.136	56.4492	Lewa	Lewa_Dry	1.53193	0.0686614	0.181944	0.590972
S49	134.909	56.4492	Lewa	Lewa_Dry	1.7595	0.119268	0.177002	0.534688
S50	126.436	53.7505	Lewa	Lewa_Dry	2.83499	0.0329039	0.216824	0
S52	131.722	32.2757	Lewa	Lewa_Dry	1.41767	0.0249236	0.69692	0.149306
S54	127.263	35.4657	Lewa	Lewa_Dry	2.00806	0.00946086	0.626231	0
S55	132.477	34.6471	Lewa	Lewa_Dry	2.03541	0.0408933	0.590161	0
S56	137.615	32.5532	Lewa	Lewa_Dry	1.73854	0.0156459	0.0565659	0.617545
S57	139.988	32.5532	Lewa	Lewa_Dry	2.30215	0.131914	0.0481591	0.41354
S58	126.303	27.5227	Lewa	Lewa_Dry	2.39092	0.0277646	0.16154	0.207288
S59	133	30.7437	Lewa	Lewa_Dry	2.45386	0.103113	0.3347	0
S6	166.416	87.6606	Lewa	Lewa_Wet	2.62359	0.0869565	0.310415	0.0431412
S60	131.344	30.0143	Lewa	Lewa_Dry	1.95466	0.0268085	0.38766	0.00241135
S61	127.541	32.9534	Lewa	Lewa_Dry	2.19842	0.0756887	0.360121	0
S62	139.733	27.7577	Lewa	Lewa_Dry	1.85994	0.0164797	0.257363	0.455295
S63	137.816	28.5471	Lewa	Lewa_Dry	2.56224	0.0237099	0.0536185	0.245932
S64	136.657	27.7577	Lewa	Lewa_Dry	1.94561	0.0129044	0.577691	0.157858
S66	135.136	28.5471	Lewa	Lewa_Dry	1.94783	0.0152424	0.0604832	0.255878
S67	143.799	28.5471	Lewa	Lewa_Dry	2.10141	0.0376918	0.214977	0.425284
S68	148.35	28.5471	Lewa	Lewa_Dry	1.84873	0.0101626	0.764905	0.00829946
S69	131.212	19.9277	Lewa	Lewa_Dry	1.95998	0.00724914	0.446395	0.347386
S7	160.253	75.9724	Lewa	Lewa_Wet	3.08734	0.0311514	0.152208	0.00315457
S70	135.6	17.9384	Lewa	Lewa_Dry	1.18068	0.00749009	0.697459	0.00102805
S71	130.114	17.9384	Lewa	Lewa_Dry	1.98074	0.0361318	0.606978	0
S72	126.065	18.1976	Lewa	Lewa_Dry	2.07937	0.0105976	0.532823	0
S73	125.359	18.5474	Lewa	Lewa_Dry	1.91635	0.0385295	0.156062	0.00194415
S74	153.154	72.1051	Lewa	Lewa_Wet	2.02375	0.187917	0.599703	0
S76	152.368	182.897	Ol Pejeta	Ol Pejeta_Wet	1.44967	0.014985	0.111389	0.559441
S78	169.084	203.485	Ol Pejeta	Ol Pejeta_Wet	1.49061	0.201064	0.00503018	0.623455
S79	165.495	179.191	Ol Pejeta	Ol Pejeta_Wet	2.07001	0.240252	0.231293	0.33101
S8	162.841	87.6606	Lewa	Lewa_Wet	2.5965	0.175207	0.277273	0
S80	165.391	196.326	Ol Pejeta	Ol Pejeta_Wet	2.06038	0.103254	0.481906	0.00149402
S81	169.909	142.104	Ol Pejeta	Ol Pejeta_Wet	1.89563	0.124573	0.0131579	0.517601
S82	171.75	142.104	Ol Pejeta	Ol Pejeta_Wet	1.78884	0.2032	0.0192883	0.440042
S83	172.679	203.485	Ol Pejeta	Ol Pejeta_Wet	2.52609	0.119568	0.170924	0.358309
S84	173.167	163.699	Ol Pejeta	Ol Pejeta_Wet	2.34705	0.30614	0.260594	0.104785
S85	172.679	182.496	Ol Pejeta	Ol Pejeta_Wet	1.98769	0.289912	0.0099491	0.474549
S86	166.047	142.104	Ol Pejeta	Ol Pejeta_Wet	0.903896	0.102761	0	0.819189
S87	168.179	142.104	Ol Pejeta	Ol Pejeta_Wet	1.95436	0.14542	0.0316794	0.416794
S88	160.565	123.961	Ol Pejeta	Ol Pejeta_Wet	2.19478	0.0688259	0.127434	0.443802
S9	165.456	87.6606	Lewa	Lewa_Wet	2.98362	0.0679758	0.472243	0.0608006
S90	163.303	134.16	Ol Pejeta	Ol Pejeta_Wet	1.99147	0.116005	0.0609455	0.564458
S91	158.948	123.961	Ol Pejeta	Ol Pejeta_Wet	1.25401	0.0377534	0.0314302	0.745025
S92	156.25	123.961	Ol Pejeta	Ol Pejeta_Wet	2.01078	0.0996255	0.0483146	0.483895
S93	168.289	138.258	Ol Pejeta	Ol Pejeta_Wet	2.22755	0.204531	0.0398851	0.470964
S94	168.058	136.623	Ol Pejeta	Ol Pejeta_Wet	2.28746	0.100262	0.0533275	0.489974
S95	166.75	126.951	Ol Pejeta	Ol Pejeta_Wet	1.72838	0.171541	0.0245058	0.567425
S96	164.818	126.951	Ol Pejeta	Ol Pejeta_Wet	1.8782	0.110893	0.35863	0.22586
S97	154.043	126.951	Ol Pejeta	Ol Pejeta_Wet	1.89175	0.0507888	0.11793	0.500192
S98	158.098	89.3408	Ol Pejeta	Ol Pejeta_Dry	1.41685	0.207084	0.0158038	0.655949
S99	159.174	78.6605	Ol Pejeta	Ol Pejeta_Dry	2.17266	0.770034	0.00188356	0.0445205

## Sheet: Fig4-6_GZ
SampleID	NDVI	Rainfall	Reserve	Reserve_season	Poaceae	Fabaceae	Indigofera	Dietary breadth
S239	147.274	25.5271	Lewa	Lewa_Pre	0.62413	0.195731	0.0227066	1.93417
S240	147.274	25.5271	Lewa	Lewa_Pre	0.240225	0.720882	0.58881	1.46039
S241	147.274	25.5271	Lewa	Lewa_Pre	0.658684	0.00704367	0	1.13488
S242	147.274	25.5271	Lewa	Lewa_Pre	0.295696	0.652853	0.475275	1.76892
S243	144.805	21.4669	Lewa	Lewa_Pre	0.900961	0.0612593	0	1.20677
S244	137.981	20.6258	Lewa	Lewa_Pre	0.786707	0.107092	0.0208482	1.47156
S245	137.981	20.6258	Lewa	Lewa_Pre	0.459551	0.457852	0.39395	2.03689
S246	137.981	20.6258	Lewa	Lewa_Pre	0.801667	0.0783333	0.0316667	0.9129
S247	137.269	22.3366	Lewa	Lewa_Pre	0.870229	0	0	1.03168
S248	139.089	18.9235	Lewa	Lewa_Pre	0.288527	0.656569	0.267512	1.6582
S249	138.08	20.4476	Lewa	Lewa_Pre	0.550231	0.420632	0.244122	1.90322
S250	138.08	20.4476	Lewa	Lewa_Pre	0.616034	0.308308	0.216354	1.77557
S251	138.08	20.4476	Lewa	Lewa_Pre	0.699477	0.172689	0.103289	1.90596
S252	127.439	16.5377	Lewa	Lewa_Pre	0.487947	0.481297	0.33271	2.21075
S253	127.439	16.5377	Lewa	Lewa_Pre	0.719327	0.208477	0.17319	1.90918
S254	127.439	16.5377	Lewa	Lewa_Pre	0.708885	0.225049	0.173291	2.17745
S255	142.472	25.5904	Lewa	Lewa_Pre	0.778344	0.017402	0.017402	1.23741
S256	142.472	25.5904	Lewa	Lewa_Pre	0.472211	0.502977	0.330687	1.89513
S257	142.472	25.5904	Lewa	Lewa_Pre	0.295258	0.670138	0.60974	1.7053
S258	137	22.2576	Lewa	Lewa_Pre	0.700351	0.125507	0.0598487	1.73584
S259	137.538	21.3546	Lewa	Lewa_Pre	0.613621	0.362205	0.301008	1.79901
S260	152.462	204.224	Lewa	Lewa_Post	0.838671	0.111845	0.0559227	1.9742
S261	152.462	204.224	Lewa	Lewa_Post	0.944552	0.0154902	0.00475268	1.22218
S262	152.462	204.224	Lewa	Lewa_Post	0.984145	0	0	1.42647
S263	152.462	204.224	Lewa	Lewa_Post	0.956725	0.00805718	0	1.39368
S264	152.396	203.528	Lewa	Lewa_Post	0.879632	0.0364381	0.00614125	1.72385
S265	151.606	202.373	Lewa	Lewa_Post	0.899339	0.0748899	0.0656388	1.39081
S266	151.606	202.373	Lewa	Lewa_Post	0.950128	0.0177999	0	1.24286
S267	151.606	202.373	Lewa	Lewa_Post	0.511821	0.46901	0	1.30419
S268	149.94	199.18	Lewa	Lewa_Post	0.903366	0.00780009	0	1.58811
S269	149.94	199.18	Lewa	Lewa_Post	0.986212	0	0	0.911111
S270	147.953	206.055	Lewa	Lewa_Post	0.827265	0.135492	0.126598	1.40788
S271	151.62	203.108	Lewa	Lewa_Post	0.791299	0.168912	0.128813	1.71049
S272	151.62	203.108	Lewa	Lewa_Post	0.864489	0.106198	0.0492462	1.43101
S273	151.62	203.108	Lewa	Lewa_Post	0.911525	0.00569318	0	1.33172
S275	151.606	202.373	Lewa	Lewa_Post	0.90409	0.0644271	0.0086011	1.43397
S276	151.606	202.373	Lewa	Lewa_Post	0.808523	0.06616	0.0230964	1.62143
S277	151.606	202.373	Lewa	Lewa_Post	0.843201	0.141711	0.129106	1.07038
S278	153.444	211.324	Lewa	Lewa_Post	0.918195	0.0491638	0.0409027	1.41688
S279	154.528	211.342	Lewa	Lewa_Post	0.783067	0.0272393	0.0215951	1.98618
S280	154.528	211.342	Lewa	Lewa_Post	0.828088	0.0741036	0.0567729	2.12745
S281	154.528	211.342	Lewa	Lewa_Post	0.888409	0.0753874	0.0372467	1.21177
S282	151.537	211.271	Lewa	Lewa_Post	0.854178	0.0874377	0.0676536	1.452
S283	148.265	206.293	Lewa	Lewa_Post	0.884485	0.0559714	0.0323239	1.43782
S284	152.507	203.35	Lewa	Lewa_Post	0.86628	0.0128273	0.00790722	1.43992
S306	135.116	123.909	Mpala-Oljogi	Mpala_Oljogi_Pre	0.568279	0.375572	0.300707	2.12664
S332	134.907	127.088	Mpala-Oljogi	Mpala_Oljogi_Pre	0.84608	0.123218	0.0988213	1.78107
S333	129.269	123.909	Mpala-Oljogi	Mpala_Oljogi_Pre	0.68635	0.245724	0.204259	2.3024
S334	128.774	120.432	Mpala-Oljogi	Mpala_Oljogi_Pre	0.931545	0.0355608	0.0355608	1.81517
S335	129.728	122.664	Mpala-Oljogi	Mpala_Oljogi_Pre	0.657734	0.300117	0.213737	2.12073
S336	129.728	122.664	Mpala-Oljogi	Mpala_Oljogi_Pre	0.910024	0.0151362	0.0141271	1.92683
S337	129.728	122.664	Mpala-Oljogi	Mpala_Oljogi_Pre	0.608682	0.335221	0.305337	1.99943
S338	128.55	120.111	Mpala-Oljogi	Mpala_Oljogi_Pre	0.955519	0.00937221	0.00937221	1.87077
S339	128.278	119.731	Mpala-Oljogi	Mpala_Oljogi_Pre	0.489063	0.0383666	0.0276063	2.1671
S340	131.779	134.541	Mpala-Oljogi	Mpala_Oljogi_Pre	0.335235	0.600403	0.511454	1.74485
S342	131.779	134.541	Mpala-Oljogi	Mpala_Oljogi_Pre	0.688433	0.301415	0.277404	1.36369
S343	131.907	136.291	Mpala-Oljogi	Mpala_Oljogi_Pre	0.536628	0.434443	0.344798	1.79798
S345	129.377	116.709	Mpala-Oljogi	Mpala_Oljogi_Pre	0.745567	0.248608	0.135955	2.1674
S347	126.285	117.48	Mpala-Oljogi	Mpala_Oljogi_Pre	0.847806	0.141533	0.11712	1.94223
S300	146.786	121.997	Mpala-Oljogi	Mpala_Oljogi_Pre	0.845611	0.136834	0.0946708	2.26896
S301	145.977	122.224	Mpala-Oljogi	Mpala_Oljogi_Pre	0.902081	0.0525203	0.0317125	1.86805
S302	142.884	130.344	Mpala-Oljogi	Mpala_Oljogi_Pre	0.941895	0.0404639	0.0268937	2.12969
S303	142.884	130.344	Mpala-Oljogi	Mpala_Oljogi_Pre	0.982183	0.0144462	0.012199	1.74613
S304	134.33	125.519	Mpala-Oljogi	Mpala_Oljogi_Pre	0.88515	0.0751716	0.0751716	2.24049
S305	134.33	125.519	Mpala-Oljogi	Mpala_Oljogi_Pre	0.925901	0.0144714	0.00897762	2.24939
S307	143.028	128.513	Mpala-Oljogi	Mpala_Oljogi_Pre	0.88047	0.0604105	0.050213	2.20358
S308	157.968	91.8492	Mpala-Oljogi	Mpala_Oljogi_Pre	0.889073	0.0736963	0.0682137	2.25335
S309	136.799	123.386	Mpala-Oljogi	Mpala_Oljogi_Pre	0.692637	0.177197	0.112906	2.44844
S310	136.799	123.386	Mpala-Oljogi	Mpala_Oljogi_Pre	0.804698	0.151461	0.0904125	2.15559
S311	126.574	121.941	Mpala-Oljogi	Mpala_Oljogi_Pre	0.894939	0.0550317	0.0461805	2.01259
S312	126.537	28.9814	Mpala-Oljogi	Mpala_Oljogi_Pre	0.935588	0.0295039	0.0229115	2.06936
S75	130.409	128.513	Mpala-Oljogi	Mpala_Oljogi_Pre	0.981614	0.0040858	0.0040858	1.26251
S313	141.404	158.404	Mpala-Oljogi	Mpala_Oljogi_Post	0.750384	0.0833974	0.0751345	2.30806
S314	141.404	158.404	Mpala-Oljogi	Mpala_Oljogi_Post	0.632038	0.174811	0.102091	2.50816
S315	141.404	158.404	Mpala-Oljogi	Mpala_Oljogi_Post	0.883688	0.0419652	0.0299619	1.51594
S316	145.852	169.435	Mpala-Oljogi	Mpala_Oljogi_Post	0.670545	0.23159	0.181632	2.57114
S317	142.165	160.752	Mpala-Oljogi	Mpala_Oljogi_Post	0.939479	0.0271376	0.0262761	1.63714
S318	141.712	158.685	Mpala-Oljogi	Mpala_Oljogi_Post	0.926255	0.0465844	0.0373663	2.07301
S319	150.132	142.888	Mpala-Oljogi	Mpala_Oljogi_Post	0.880769	0.0629822	0.0559686	2.37183
S320	151.208	138.847	Mpala-Oljogi	Mpala_Oljogi_Post	0.972537	0.00953592	0.00953592	1.85304
S321	152.061	138.847	Mpala-Oljogi	Mpala_Oljogi_Post	0.859722	0.0303344	0.0275229	2.30924
S322	143.685	166.073	Mpala-Oljogi	Mpala_Oljogi_Post	0.92184	0	0	1.86241
S323	143.685	166.073	Mpala-Oljogi	Mpala_Oljogi_Post	0.960768	0.0202224	0.00889788	2.08326
S324	151.681	130.073	Mpala-Oljogi	Mpala_Oljogi_Post	0.971154	0.0130769	0.0130769	0.863832
S325	151.681	130.073	Mpala-Oljogi	Mpala_Oljogi_Post	0.890615	0.0568005	0.0481473	1.82593
S326	142.486	153.844	Mpala-Oljogi	Mpala_Oljogi_Post	0.937915	0.00387168	0	2.2018
S327	141.656	160.432	Mpala-Oljogi	Mpala_Oljogi_Post	0.866507	0.0629089	0.0416457	2.32881
S328	141.972	160.369	Mpala-Oljogi	Mpala_Oljogi_Post	0.886807	0.0817091	0.0507871	1.83978
S329	141.656	160.432	Mpala-Oljogi	Mpala_Oljogi_Post	0.799533	0.122586	0.0895639	2.10005
S330	141.972	160.369	Mpala-Oljogi	Mpala_Oljogi_Post	0.936869	0.0311831	0.012993	2.36679
S331	142.344	163.015	Mpala-Oljogi	Mpala_Oljogi_Post	0.786302	0.0907551	0.0740561	2.50948
S285	152.298	143.886	Mpala-Oljogi	Mpala_Oljogi_Post	0.299844	0.010669	0.00355635	2.42476
S286	155.679	176.228	Mpala-Oljogi	Mpala_Oljogi_Post	0.896273	0.0197009	0.0161405	2.25268
S287	155.679	176.228	Mpala-Oljogi	Mpala_Oljogi_Post	0.932432	0.0130309	0.0130309	1.92363
S288	151.708	145.189	Mpala-Oljogi	Mpala_Oljogi_Post	0.854189	0.0489555	0.0234227	2.37244
S289	153.157	167.594	Mpala-Oljogi	Mpala_Oljogi_Post	0.945356	0	0	1.40626
S290	155.273	148.249	Mpala-Oljogi	Mpala_Oljogi_Post	0.770966	0.019485	0.0125342	2.11173
S291	158.476	155.693	Mpala-Oljogi	Mpala_Oljogi_Post	0.981509	0.00544371	0.00155534	1.2961
S292	144.639	100.983	Mpala-Oljogi	Mpala_Oljogi_Post	0.812905	0.130875	0.0673723	2.32995
S293	153.637	172.55	Mpala-Oljogi	Mpala_Oljogi_Post	0.968251	0.00467365	0.00257857	2.23206
S294	156.642	147.26	Mpala-Oljogi	Mpala_Oljogi_Post	0.967007	0.00921315	0.0062251	1.88947
S295	155.514	149.384	Mpala-Oljogi	Mpala_Oljogi_Post	0.841622	0.0870951	0.0406784	2.22027
S296	151.533	176.32	Mpala-Oljogi	Mpala_Oljogi_Post	0.879496	0.0862687	0.0820665	2.2949
S297	155.551	150.731	Mpala-Oljogi	Mpala_Oljogi_Post	0.918031	0.0422735	0.0411135	2.06315
S298	151.726	176.283	Mpala-Oljogi	Mpala_Oljogi_Post	0.92007	0.00254385	0.00254385	2.22987
S299	151.726	176.283	Mpala-Oljogi	Mpala_Oljogi_Post	0.821311	0.0124155	0.00770077	2.43084
S233	142.825	149.143	Mpala-Oljogi	Mpala_Oljogi_Post	0.983287	0.00795067	0.00389421	1.38413
S234	142.849	149.145	Mpala-Oljogi	Mpala_Oljogi_Post	0.966133	0.0204827	0.0204827	1.39239
S235	142.217	150.795	Mpala-Oljogi	Mpala_Oljogi_Post	0.938789	0.0422259	0.0422259	0.839483
S236	142.849	149.145	Mpala-Oljogi	Mpala_Oljogi_Post	0.948222	0.0439128	0.0381779	1.35078
S237	142.825	149.112	Mpala-Oljogi	Mpala_Oljogi_Post	0.966628	0.00551364	0.00275682	1.04468
S238	139.051	152.955	Mpala-Oljogi	Mpala_Oljogi_Post	0.77967	0.125109	0.125109	2.10139
S105	120.598	7.47793	Westgate	Westgate_Pre	0.062	0.844154	0.835692	0.954476
S106	120.598	5.9233	Westgate	Westgate_Pre	0.138726	0.589466	0.563837	1.64583
S225	122.19	6.33597	Westgate	Westgate_Pre	0.540344	0.298888	0.296057	1.58963
S274	121.144	6.33597	Westgate	Westgate_Pre	0.109979	0.840009	0.821285	0.872545
S370	121.814	6.33597	Westgate	Westgate_Pre	0.0205856	0.346406	0.345519	0.763104
S371	121.816	6.33597	Westgate	Westgate_Pre	0.126231	0.590003	0.587225	1.52992
S372	122.116	0.515953	Westgate	Westgate_Pre	0.043533	0.848714	0.840439	0.734728
S373	122.116	0.515953	Westgate	Westgate_Pre	0.154328	0.646287	0.646287	1.14551
S374	122.116	0.515953	Westgate	Westgate_Pre	0.0663728	0.843008	0.733774	1.09576
S375	122.116	0.515953	Westgate	Westgate_Pre	0.172559	0.707916	0.701033	1.41495
S376	121.711	0.363195	Westgate	Westgate_Pre	0.0559414	0.875386	0.862269	0.733883
S377	121.711	0.363195	Westgate	Westgate_Pre	0.0392652	0.716418	0.657865	1.37265
S378	121.711	0.363195	Westgate	Westgate_Pre	0.242987	0.697022	0.69508	1.13626
S379	121.711	0.453299	Westgate	Westgate_Pre	0.211947	0.676814	0.672219	1.42234
S380	121.741	2.11e-08	Westgate	Westgate_Pre	0.153782	0.755611	0.750208	1.08375
S381	121.741	2.11e-08	Westgate	Westgate_Pre	0.0385062	0.559985	0.550503	1.15388
S382	121.741	1.34e-08	Westgate	Westgate_Pre	0.0546282	0.920009	0.91589	0.506055
S383	122.474	1.34e-08	Westgate	Westgate_Pre	0.0620431	0.889548	0.882632	0.681189
S384	120.708	2e-08	Westgate	Westgate_Pre	0.0682316	0.69823	0.696439	1.1778
S51	120.594	2.29213	Westgate	Westgate_Pre	0.0451011	0.923639	0.91804	0.525389
S348	121.523	17.6226	Westgate	Westgate_Post	0.363444	0.511327	0.511327	1.69084
S349	121.814	17.6226	Westgate	Westgate_Post	0.332605	0.506613	0.501274	1.77414
S350	121.816	17.6226	Westgate	Westgate_Post	0.370218	0.433274	0.432384	1.86095
S351	122.116	16.3874	Westgate	Westgate_Post	0.317286	0.642554	0.639328	1.29976
S352	122.116	13.6935	Westgate	Westgate_Post	0.245875	0.737734	0.737734	1.04291
S353	122.116	15.2728	Westgate	Westgate_Post	0.620786	0.332136	0.328346	1.54631
S354	122.116	15.2728	Westgate	Westgate_Post	0.311181	0.583425	0.567944	1.41473
S355	121.711	15.2728	Westgate	Westgate_Post	0.247654	0.658206	0.0999846	1.58076
S356	121.711	15.3457	Westgate	Westgate_Post	0.399205	0.478411	0.476424	1.87659
S357	121.711	14.825	Westgate	Westgate_Post	0.386564	0.424743	0.270742	2.21043
S358	121.711	14.177	Westgate	Westgate_Post	0.526845	0.33403	0.326453	1.85558
S359	121.741	14.177	Westgate	Westgate_Post	0.256781	0.696805	0.692887	1.21956
S360	121.741	13.9698	Westgate	Westgate_Post	0.300823	0.638379	0.635529	1.44745
S361	122.474	15.175	Westgate	Westgate_Post	0.152523	0.118784	0.114881	1.60822
S362	120.708	15.1251	Westgate	Westgate_Post	0.326718	0.501441	0.470288	1.96792
S363	120.708	15.2424	Westgate	Westgate_Post	0.107372	0.804692	0.736707	1.38171
S364	120.594	14.9557	Westgate	Westgate_Post	0.199269	0.754184	0.743544	1.21112
S365	120.594	14.9557	Westgate	Westgate_Post	0.289104	0.606529	0.578733	1.65722
S366	120.782	14.9557	Westgate	Westgate_Post	0.373753	0.511286	0.502887	1.21782
S367	122.533	14.9557	Westgate	Westgate_Post	0.13238	0.809771	0.805763	1.22032
S368	121.602	13.6935	Westgate	Westgate_Post	0.312561	0.573976	0.542622	2.03231
S369	121.523	13.6935	Westgate	Westgate_Post	0.199891	0.767006	0.764824	0.995229

## Sheet: Fig7_BR
distance_between_diet_centroids	Calving_rate	Reserve
0.0220707	39.5	Ol Pejeta
0.063326	32.33	Lewa
0.0791377	63	Ol Jogi
0.12236	61.5	Ol Jogi
0.101725	20.67	Ol Jogi
0.108111	33.33	Ol Jogi
0.12088	62	Ol Jogi
0.0999977	40	Ol Jogi
0.136631	41.33	Ol Jogi
0.0941371	38.71	Ol Jogi
0.147901	34.25	Ol Jogi
0.143058	59	Ol Jogi
0.0833763	25	Ol Jogi
0.0218666	31	Ol Pejeta
0.0296536	40	Lewa
0.0902896	39.6	Lewa
0.0282411	41	Ol Pejeta
0.109261	35.38	Lewa
0.0120976	31.33	Ol Pejeta
0.17219	61.5	Ol Jogi
0.0927531	33.57	Ol Jogi
0.0528793	29.5	Lewa
0.0880528	43	Lewa
0.109027	55.5	Lewa

## Sheet: Fig7_GZ
Reserve	Proportion of infants	Average_relative abudance_Poaceae	Average_relative abudance_Fabaceae
Lewa_Pre	10.3175	0.598479	0.3063
Lewa_Post	10.3175	0.86782	0.0755022
Mpala_Pre	6.8254	0.889372	0.0680995
Mpala_Post	6.8254	0.853951	0.0328429
Ol Jogi_Pre	6.8254	0.700496	0.228906
Ol Jogi_Post	6.8254	0.867038	0.062708
Westgate_Pre	3.33333	0.120355	0.713376
Westgate_Post	3.33333	0.307856	0.564787
